# Supplementary material for: 2-{[(Dimethyl­amino)­methyl­idene]amino}-5-nitro­benzonitrile
Source: Acta Crystallogr Sect E Struct Rep Online. 2012 Dec 12;69(Pt 1):o75. doi: 10.1107/S1600536812048866 (PMC3588379; doi:10.1107/S1600536812048866)
Supplement: Supplementary file 2 [file e-69-00o75-Isup2.hkl]

# 
# h,k,l, Fc-squared, Fo-squared, sigma(Fo-squared) and status flag 
# 
data_I
_shelx_title ' A in P2(1)/n' 
_shelx_refln_list_code          4 
_shelx_F_calc_maximum      124.26 
_exptl_crystal_F_000       456.00 
_reflns_d_resolution_high  0.8255 
 
loop_ 
 _symmetry_equiv_pos_as_xyz 
 'x, y, z' 
 '-x+1/2, y+1/2, -z+1/2' 
 '-x, -y, -z' 
 'x-1/2, -y-1/2, z-1/2' 
 
_cell_length_a     7.6496 
_cell_length_b    13.0693 
_cell_length_c    11.1617 
_cell_angle_alpha  90.000 
_cell_angle_beta  106.475 
_cell_angle_gamma  90.000 
 
_shelx_F_squared_multiplier     1.000 
 
loop_ 
 _refln_index_h 
 _refln_index_k 
 _refln_index_l 
 _refln_F_squared_calc 
 _refln_F_squared_meas 
 _refln_F_squared_sigma 
 _refln_observed_status 
   2   0   0     1463.16     1568.89     24.22 o 
   4   0   0       21.19       27.31      3.38 o 
   6   0   0      659.62      641.14     18.28 o 
   8   0   0       93.55      123.46      9.85 o 
   1   1   0       23.77       23.76      0.69 o 
   2   1   0      777.29      778.89      6.24 o 
   3   1   0      128.69      113.60      3.56 o 
   4   1   0       20.01       21.02      1.45 o 
   5   1   0      354.12      360.04      5.77 o 
   6   1   0      656.70      675.73     14.59 o 
   7   1   0       27.48       22.12      3.58 o 
   8   1   0        0.01        0.59      2.76 o 
   0   2   0     2277.32     2515.78     47.97 o 
   1   2   0      555.09      564.94      5.04 o 
   2   2   0      117.53      119.60      2.00 o 
   3   2   0      444.44      495.86      5.04 o 
   4   2   0       66.16       58.83      2.21 o 
   5   2   0       16.39       15.55      1.55 o 
   6   2   0       27.88       28.15      3.50 o 
   7   2   0        2.87        1.82      2.49 o 
   8   2   0        6.77        2.68      3.78 o 
   1   3   0      225.31      251.16      3.10 o 
   2   3   0     1441.31     1536.94     11.64 o 
   3   3   0      781.95      912.86      8.11 o 
   4   3   0      213.90      223.94      3.58 o 
   5   3   0        0.20        0.70      0.89 o 
   6   3   0       63.45       55.23      4.29 o 
   7   3   0       44.81       38.75      4.39 o 
   8   3   0        0.39        1.08      2.94 o 
   0   4   0     1019.69     1028.33     23.89 o 
   1   4   0      471.53      458.23      4.98 o 
   2   4   0      261.60      263.69      3.69 o 
   3   4   0       62.30       59.02      1.94 o 
   4   4   0      540.02      536.46      6.49 o 
   5   4   0        0.03        0.94      0.77 o 
   6   4   0        6.70        6.33      1.53 o 
   7   4   0       37.43       30.97      5.82 o 
   8   4   0        8.14        0.98      3.36 o 
   1   5   0      438.21      474.16      5.49 o 
   2   5   0        0.62        0.69      0.71 o 
   3   5   0     1173.21     1405.92     13.77 o 
   4   5   0       31.22       25.74      1.80 o 
   5   5   0        1.00        1.56      0.89 o 
   6   5   0        7.28        8.38      1.73 o 
   7   5   0        0.92        0.77      2.73 o 
   8   5   0        2.38        0.73      2.73 o 
   0   6   0       11.87        9.26      1.59 o 
   1   6   0      232.81      248.31      4.09 o 
   2   6   0       14.53       16.09      1.35 o 
   3   6   0      489.84      532.27      6.59 o 
   4   6   0      114.04      119.62      3.15 o 
   5   6   0       10.97       10.81      1.45 o 
   6   6   0       26.06       22.00      2.73 o 
   7   6   0        1.27        0.33      2.69 o 
   8   6   0        0.87        0.22      2.59 o 
   1   7   0       12.40       16.71      1.46 o 
   2   7   0        0.96        0.81      0.82 o 
   3   7   0       12.60       11.59      1.42 o 
   4   7   0       63.19       62.19      2.58 o 
   5   7   0       53.81       55.20      2.52 o 
   6   7   0       50.42       39.83      3.55 o 
   7   7   0       10.96        9.40      4.46 o 
   0   8   0      278.15      319.60      7.55 o 
   1   8   0       13.89       19.70      1.72 o 
   2   8   0        5.90        6.79      1.28 o 
   3   8   0       38.56       42.99      2.33 o 
   4   8   0      275.37      264.60      5.20 o 
   5   8   0        0.25        0.62      2.39 o 
   6   8   0        0.64        2.00      1.71 o 
   7   8   0        4.37        4.71      3.06 o 
   1   9   0        0.07       -0.38      0.95 o 
   2   9   0       25.87       27.64      2.15 o 
   3   9   0        4.99        4.42      1.39 o 
   4   9   0      238.68      245.87      6.14 o 
   5   9   0       50.72       58.19      3.69 o 
   6   9   0        5.40        5.13      3.28 o 
   7   9   0        1.34        3.97      2.73 o 
   0  10   0      559.77      574.02     11.71 o 
   1  10   0        5.85        6.57      1.43 o 
   2  10   0       37.92       37.27      2.57 o 
   3  10   0        8.86        8.78      1.75 o 
   4  10   0      109.79      108.77      4.52 o 
   5  10   0        8.54        8.83      2.10 o 
   6  10   0       22.41       16.26      3.01 o 
   1  11   0       20.15       20.54      2.17 o 
   2  11   0      162.92      164.79      4.72 o 
   3  11   0       70.87       80.61      4.33 o 
   4  11   0        0.57       -2.01      1.58 o 
   5  11   0        2.01        1.54      1.76 o 
   6  11   0        1.31        3.45      2.05 o 
   0  12   0       16.49       18.79      3.98 o 
   1  12   0        0.01        0.32      1.30 o 
   2  12   0       81.08       85.08      3.77 o 
   3  12   0       54.70       53.44      3.93 o 
   4  12   0        8.62        6.32      2.41 o 
   5  12   0        0.10       -1.63      2.12 o 
   1  13   0       59.36       60.72      3.49 o 
   2  13   0       22.58       23.03      3.00 o 
   3  13   0       43.61       41.44      3.63 o 
   4  13   0       15.19       13.10      2.60 o 
   5  13   0        4.12       -0.17      2.79 o 
   0  14   0       13.75       14.11      3.23 o 
   1  14   0       74.50       77.16      4.53 o 
   2  14   0       26.92       32.48      3.47 o 
   3  14   0        5.65        3.98      1.79 o 
   4  14   0       19.44       26.15      3.48 o 
   1  15   0        8.78        5.96      2.06 o 
   2  15   0        5.15        4.97      2.59 o 
  -9   0   1        7.75        6.54      4.72 o 
  -7   0   1        0.85        3.24      3.61 o 
  -5   0   1       81.09       66.49      5.34 o 
  -3   0   1       72.63       86.60      4.57 o 
  -1   0   1     2316.77     2272.51     32.66 o 
   1   0   1      250.03      194.52      4.52 o 
   3   0   1      760.33      710.77     14.44 o 
   5   0   1      109.42      109.77      6.60 o 
   7   0   1       47.44       50.83      6.30 o 
  -9   1   1        0.14       -2.99      2.66 o 
  -8   1   1        4.82        3.38      3.69 o 
  -7   1   1       72.08       70.30      5.20 o 
  -6   1   1       21.29       24.57      3.39 o 
  -5   1   1      207.13      217.57      4.05 o 
  -4   1   1      242.83      266.49      4.23 o 
  -3   1   1      372.10      374.39      4.79 o 
  -2   1   1      444.72      431.76     11.80 o 
  -1   1   1      768.13      723.87      5.63 o 
   0   1   1     1949.57     2108.10     18.03 o 
   1   1   1      671.68      728.71      6.82 o 
   2   1   1       43.65       38.87      1.36 o 
   3   1   1     2769.14     2986.39     31.34 o 
   4   1   1       18.00       12.63      1.75 o 
   5   1   1        0.64        3.37      1.58 o 
   6   1   1     1109.69     1116.42     18.01 o 
   7   1   1        3.12       -0.22      2.03 o 
   8   1   1        0.16       -0.37      3.41 o 
  -8   2   1       16.79       13.78      3.62 o 
  -7   2   1      177.56      174.58      7.52 o 
  -6   2   1       33.54       37.79      7.07 o 
  -5   2   1        2.13        1.36      1.12 o 
  -4   2   1      277.74      324.44      5.10 o 
  -3   2   1     2419.89     2508.92     21.08 o 
  -2   2   1     3654.48     3810.05     26.32 o 
  -1   2   1      609.93      625.96      4.13 o 
   0   2   1     1275.32     1282.90     10.61 o 
   1   2   1     3207.41     3437.58     36.43 o 
   2   2   1      618.77      706.67      7.32 o 
   3   2   1        3.35        1.56      0.71 o 
   4   2   1      266.11      252.53      6.23 o 
   5   2   1      100.48      114.61      3.44 o 
   6   2   1      326.46      327.01      9.05 o 
   7   2   1        0.72       -0.14      2.20 o 
   8   2   1       17.27       18.61      5.32 o 
  -8   3   1       26.60       30.55      5.16 o 
  -7   3   1       32.35       37.22      4.39 o 
  -6   3   1      141.50      130.57      6.13 o 
  -5   3   1        1.41        0.83      0.91 o 
  -4   3   1      491.54      526.88      5.65 o 
  -3   3   1     1038.78     1131.61      9.37 o 
  -2   3   1      372.20      370.62      4.60 o 
  -1   3   1     2363.98     2416.67     16.77 o 
   0   3   1     3696.95     4075.38     34.93 o 
   1   3   1      353.00      337.08      3.21 o 
   2   3   1      352.04      318.36      3.85 o 
   3   3   1        0.01       -0.36      0.55 o 
   4   3   1       16.03       20.99      1.43 o 
   5   3   1        1.07        1.52      1.02 o 
   6   3   1        2.06        0.14      1.19 o 
   7   3   1        9.49       10.26      4.19 o 
   8   3   1        2.66        2.25      3.49 o 
  -8   4   1       28.12       33.11      6.70 o 
  -7   4   1        2.26        2.36      2.55 o 
  -6   4   1       23.65       19.35      3.34 o 
  -5   4   1       56.49       54.08      1.98 o 
  -4   4   1       85.65      106.39      2.54 o 
  -3   4   1      256.70      257.73      3.81 o 
  -2   4   1       44.53       41.05      1.58 o 
  -1   4   1     1372.43     1518.82     11.80 o 
   0   4   1     2053.72     2274.24     16.42 o 
   1   4   1        0.88        0.47      0.41 o 
   2   4   1      115.92      113.01      1.99 o 
   3   4   1     2029.01     2275.81     17.11 o 
   4   4   1        0.33       -0.40      0.70 o 
   5   4   1      111.11      109.21      2.95 o 
   6   4   1       77.84       65.48      3.85 o 
   7   4   1       13.53       15.02      4.72 o 
   8   4   1        0.58       -1.41      2.81 o 
  -8   5   1        0.42       -2.41      3.01 o 
  -7   5   1       23.74       22.91      3.89 o 
  -6   5   1        2.17        3.68      2.41 o 
  -5   5   1        0.04        0.09      0.75 o 
  -4   5   1       59.52       60.01      2.42 o 
  -3   5   1       27.00       36.36      1.77 o 
  -2   5   1       14.07       14.68      1.20 o 
  -1   5   1      358.82      373.52      4.79 o 
   0   5   1     1060.36     1140.51     12.88 o 
   1   5   1       83.56       86.62      1.69 o 
   2   5   1       77.90       88.16      1.81 o 
   3   5   1        0.09       -0.66      0.66 o 
   4   5   1       29.72       26.34      1.70 o 
   5   5   1        0.42        0.48      0.89 o 
   6   5   1       19.70       21.28      2.63 o 
   7   5   1       21.60       15.42      4.64 o 
   8   5   1        7.88        9.61      4.01 o 
  -8   6   1        1.10        0.60      3.14 o 
  -7   6   1       25.47       19.63      5.31 o 
  -6   6   1      111.51      113.62      5.93 o 
  -5   6   1        9.50       14.09      1.50 o 
  -4   6   1       43.51       44.06      2.13 o 
  -3   6   1       86.25       88.27      2.66 o 
  -2   6   1       60.69       71.16      2.32 o 
  -1   6   1        1.82        0.56      0.67 o 
   0   6   1     1106.83     1283.97     11.38 o 
   1   6   1       38.68       31.21      2.27 o 
   2   6   1       13.31       13.67      1.24 o 
   3   6   1       13.61       12.94      0.96 o 
   4   6   1        3.98        7.11      1.18 o 
   5   6   1       12.50       10.79      1.78 o 
   6   6   1        7.12        7.15      1.84 o 
   7   6   1        3.30        1.08      2.59 o 
   8   6   1        1.26       -3.14      2.15 o 
  -8   7   1        7.18        7.80      3.61 o 
  -7   7   1       49.07       45.89      7.37 o 
  -6   7   1       54.59       50.09      3.98 o 
  -5   7   1        2.00        1.02      1.13 o 
  -4   7   1       10.48       12.67      1.74 o 
  -3   7   1       30.44       33.30      2.04 o 
  -2   7   1       13.42       18.37      1.58 o 
  -1   7   1       70.33       68.07      2.39 o 
   0   7   1      362.78      432.42      5.97 o 
   1   7   1       59.52       62.16      2.28 o 
   2   7   1      223.85      230.59      4.25 o 
   3   7   1      183.19      180.09      3.91 o 
   4   7   1       54.21       45.86      2.26 o 
   5   7   1       10.12       11.40      1.78 o 
   6   7   1        1.90        2.68      1.49 o 
   7   7   1        0.24        1.60      2.31 o 
  -7   8   1       13.72       15.82      4.69 o 
  -6   8   1       68.96       59.46      6.45 o 
  -5   8   1       18.15       23.02      2.01 o 
  -4   8   1       25.23       25.40      2.14 o 
  -3   8   1       17.90       17.26      1.79 o 
  -2   8   1       97.58       90.50      3.00 o 
  -1   8   1      375.48      393.15      6.07 o 
   0   8   1       49.86       58.07      2.43 o 
   1   8   1      502.35      513.07      6.95 o 
   2   8   1       57.44       50.51      2.31 o 
   3   8   1       27.85       28.91      2.01 o 
   4   8   1        5.48        6.15      1.69 o 
   5   8   1        2.64       -0.05      1.08 o 
   6   8   1        9.95       12.53      2.46 o 
   7   8   1        0.13       -0.22      2.11 o 
  -7   9   1        8.42        7.22      3.39 o 
  -6   9   1        2.53        1.80      2.03 o 
  -5   9   1       14.52       15.91      2.24 o 
  -4   9   1        1.31        1.13      1.36 o 
  -3   9   1       59.39       52.91      2.77 o 
  -2   9   1        3.54        5.97      1.36 o 
  -1   9   1      133.05      149.59      3.95 o 
   0   9   1      116.85      126.83      3.63 o 
   1   9   1        5.56        4.05      1.12 o 
   2   9   1      383.66      368.59      6.16 o 
   3   9   1      256.18      255.12      6.20 o 
   4   9   1       52.31       59.06      3.46 o 
   5   9   1       29.55       27.57      2.64 o 
   6   9   1       33.41       24.83      3.33 o 
   7   9   1        0.87        1.51      1.91 o 
  -7  10   1        0.57        7.15      2.91 o 
  -6  10   1        0.15        0.42      1.66 o 
  -5  10   1        2.98        4.17      1.50 o 
  -4  10   1       42.87       50.02      3.00 o 
  -3  10   1      438.20      445.21      7.45 o 
  -2  10   1      145.43      147.25      4.54 o 
  -1  10   1        7.69        8.09      1.52 o 
   0  10   1       79.46       76.36      3.12 o 
   1  10   1        1.24        1.43      1.13 o 
   2  10   1      154.27      156.44      4.31 o 
   3  10   1      230.60      237.02      6.36 o 
   4  10   1       91.52       94.22      4.30 o 
   5  10   1        0.45        1.33      1.44 o 
   6  10   1       37.94       39.67      4.03 o 
  -6  11   1        1.33        4.28      1.84 o 
  -5  11   1       25.19       26.47      4.52 o 
  -4  11   1      176.20      188.89      6.05 o 
  -3  11   1      608.25      599.63      9.15 o 
  -2  11   1        0.10       -2.21      1.47 o 
  -1  11   1       11.91       12.55      1.86 o 
   0  11   1       19.24       20.56      2.82 o 
   1  11   1       63.83       66.76      3.17 o 
   2  11   1       48.71       49.80      3.58 o 
   3  11   1      186.27      197.91      6.20 o 
   4  11   1        0.00       -2.21      1.47 o 
   5  11   1       16.63       23.16      2.80 o 
   6  11   1       12.56       14.75      2.56 o 
  -5  12   1        1.12        4.50      5.12 o 
  -4  12   1      237.11      236.74      6.92 o 
  -3  12   1      106.61      102.06      4.14 o 
  -2  12   1       15.44       14.05      2.12 o 
  -1  12   1       33.53       32.01      2.69 o 
   0  12   1       39.82       36.76      2.77 o 
   1  12   1       84.38       85.20      3.68 o 
   2  12   1      111.67      102.24      4.76 o 
   3  12   1        8.43        7.53      2.29 o 
   4  12   1       11.41        9.29      2.32 o 
   5  12   1        4.52        6.52      1.95 o 
  -5  13   1        4.54       13.43      4.46 o 
  -4  13   1       53.60       59.01      4.24 o 
  -3  13   1       37.73       36.40      3.53 o 
  -2  13   1        0.06        0.38      1.53 o 
  -1  13   1        1.12       -0.40      1.50 o 
   0  13   1        0.29       -0.94      1.37 o 
   1  13   1       12.19       11.31      2.47 o 
   2  13   1       65.19       68.61      4.35 o 
   3  13   1        0.05       -2.31      1.99 o 
   4  13   1       12.64       17.50      2.74 o 
  -4  14   1        1.53       -0.68      1.94 o 
  -3  14   1       21.56       20.05      3.03 o 
  -2  14   1        7.43        8.91      3.76 o 
  -1  14   1        1.48        3.19      1.70 o 
   0  14   1        4.64        3.78      1.72 o 
   1  14   1       10.19        8.83      2.35 o 
   2  14   1       20.24       22.88      3.08 o 
   3  14   1       36.55       36.99      3.92 o 
  -2  15   1        9.67        9.37      2.36 o 
  -1  15   1       30.72       32.61      3.14 o 
   0  15   1       16.94       17.64      2.66 o 
   1  15   1        1.87        4.34      2.44 o 
   2  15   1        0.97        2.90      1.78 o 
  -8   0   2        0.82        0.10      3.76 o 
  -6   0   2       22.72       19.86      4.52 o 
  -4   0   2      156.59      153.49      7.22 o 
  -2   0   2     6371.15     6578.93     89.38 o 
   0   0   2        1.52        0.78      0.56 o 
   2   0   2      410.72      344.23      8.18 o 
   4   0   2       98.91       95.73      5.24 o 
   6   0   2       21.02       24.52      4.41 o 
  -9   1   2        1.20        3.97      3.12 o 
  -8   1   2        6.42        7.49      3.31 o 
  -7   1   2      749.51      786.37     16.25 o 
  -6   1   2      159.36      143.50      6.29 o 
  -5   1   2      228.66      225.48      6.91 o 
  -4   1   2        0.58        0.42      1.32 o 
  -3   1   2      569.12      598.95      9.87 o 
  -2   1   2        7.10        7.31      0.86 o 
  -1   1   2      719.75      650.24      5.00 o 
   0   1   2      323.23      315.37      2.96 o 
   1   1   2     3236.41     3464.08     27.30 o 
   2   1   2       19.82       18.32      1.84 o 
   3   1   2     2036.13     2334.51     30.94 o 
   4   1   2       11.08       14.01      1.76 o 
   5   1   2       73.59       71.32      5.82 o 
   6   1   2       12.72       14.25      2.65 o 
   7   1   2        1.25        1.23      2.84 o 
  -9   2   2        0.76       -2.22      2.80 o 
  -8   2   2        0.70        1.65      2.77 o 
  -7   2   2      221.22      194.60      8.00 o 
  -6   2   2       78.46       78.85      5.01 o 
  -5   2   2       14.09       15.70      1.33 o 
  -4   2   2        9.62       12.82      1.18 o 
  -3   2   2       13.55       15.73      1.24 o 
  -2   2   2      370.40      321.21      3.53 o 
  -1   2   2     9433.73     9774.04     55.44 o 
   0   2   2     6140.75     6445.82    126.65 o 
   1   2   2       56.16       64.20      1.91 o 
   2   2   2      131.94      114.20      3.53 o 
   3   2   2       22.17       37.24      1.72 o 
   4   2   2        0.00        0.72      1.36 o 
   5   2   2        0.01        0.70      1.36 o 
   6   2   2       13.01       13.41      1.83 o 
   7   2   2        0.02       -0.32      2.68 o 
   8   2   2        3.77        6.90      4.29 o 
  -9   3   2        0.03       -4.64      3.09 o 
  -8   3   2        2.01       -0.67      2.15 o 
  -7   3   2       16.44       15.40      3.58 o 
  -6   3   2        3.17       -0.82      3.39 o 
  -5   3   2       29.34       24.65      3.38 o 
  -4   3   2     1367.27     1435.88     14.79 o 
  -3   3   2      149.96      117.81      2.31 o 
  -2   3   2       21.72       24.50      1.84 o 
  -1   3   2       11.27        8.49      1.26 o 
   0   3   2      951.78     1017.28      7.32 o 
   1   3   2     1114.31     1164.80     11.00 o 
   2   3   2      514.71      550.11      8.68 o 
   3   3   2       16.28       32.39      1.92 o 
   4   3   2       87.86       82.76      2.39 o 
   5   3   2       20.40       24.95      2.02 o 
   6   3   2      243.99      226.22      8.24 o 
   7   3   2        5.79        3.84      3.49 o 
   8   3   2        0.00       -3.92      2.61 o 
  -8   4   2        1.84        1.60      2.79 o 
  -7   4   2        1.57       -0.86      2.45 o 
  -6   4   2        2.08       -0.04      1.95 o 
  -5   4   2        2.25        1.82      1.12 o 
  -4   4   2        4.60        6.54      0.93 o 
  -3   4   2      233.03      236.48      3.65 o 
  -2   4   2      152.36      145.81      2.74 o 
  -1   4   2        0.17        1.73      0.59 o 
   0   4   2      320.26      330.72      3.58 o 
   1   4   2      161.88      172.16      2.88 o 
   2   4   2     2402.02     2760.87     23.34 o 
   3   4   2       14.42       14.62      1.20 o 
   4   4   2        4.22        6.03      1.07 o 
   5   4   2        0.12        0.33      1.06 o 
   6   4   2       37.87       45.31      3.41 o 
   7   4   2       25.07       27.97      5.55 o 
   8   4   2        4.63        3.84      3.56 o 
  -8   5   2        0.40        2.84      3.59 o 
  -7   5   2        2.29        3.20      2.60 o 
  -6   5   2       35.50       42.83      4.37 o 
  -5   5   2       19.59       15.91      1.34 o 
  -4   5   2      383.59      402.60      5.44 o 
  -3   5   2       87.65       83.64      2.38 o 
  -2   5   2       24.49       26.86      1.83 o 
  -1   5   2        0.27        0.37      0.46 o 
   0   5   2        4.69        5.42      0.85 o 
   1   5   2      264.04      288.52      3.40 o 
   2   5   2      206.22      222.73      3.65 o 
   3   5   2        2.58        7.93      1.16 o 
   4   5   2       44.66       41.21      2.01 o 
   5   5   2       86.80       75.44      3.07 o 
   6   5   2      221.45      170.66     11.24 o 
   7   5   2        6.12        5.95      3.16 o 
  -8   6   2        0.91        1.93      3.01 o 
  -7   6   2        5.71        4.77      2.59 o 
  -6   6   2       17.32       21.52      5.21 o 
  -5   6   2        1.41        1.50      1.09 o 
  -4   6   2       37.18       37.70      1.98 o 
  -3   6   2       40.09       43.99      2.05 o 
  -2   6   2      386.16      395.56      5.48 o 
  -1   6   2      137.71      154.06      4.02 o 
   0   6   2      634.99      652.39      7.18 o 
   1   6   2        0.31        2.33      0.54 o 
   2   6   2        2.45        2.41      0.74 o 
   3   6   2       54.53       54.91      2.05 o 
   4   6   2       10.21       11.03      1.32 o 
   5   6   2        0.56       -0.18      1.06 o 
   6   6   2       68.93       60.22      3.91 o 
   7   6   2       33.93       41.08      6.59 o 
  -8   7   2        7.80        8.00      4.29 o 
  -7   7   2        0.41       -3.57      2.38 o 
  -6   7   2       40.42       41.06      3.13 o 
  -5   7   2        3.61        3.05      1.22 o 
  -4   7   2      206.15      210.94      4.38 o 
  -3   7   2      875.90      842.13     10.38 o 
  -2   7   2       26.28       27.37      1.86 o 
  -1   7   2      418.36      438.11      4.95 o 
   0   7   2     1048.31     1132.13     10.89 o 
   1   7   2      162.15      143.25      4.74 o 
   2   7   2       23.72       24.30      1.24 o 
   3   7   2      185.22      172.29      3.52 o 
   4   7   2       18.55       22.75      2.19 o 
   5   7   2       12.45       12.18      1.81 o 
   6   7   2        9.64       10.86      3.17 o 
   7   7   2        2.72        3.08      2.63 o 
  -7   8   2       21.31       20.97      5.55 o 
  -6   8   2        7.29        5.74      1.79 o 
  -5   8   2       10.31       10.65      1.68 o 
  -4   8   2       17.48       19.55      1.87 o 
  -3   8   2      158.50      156.61      4.47 o 
  -2   8   2       33.66       39.39      2.23 o 
  -1   8   2      676.20      689.74      6.85 o 
   0   8   2       21.81       21.04      1.70 o 
   1   8   2       52.96       55.87      2.32 o 
   2   8   2        2.98        3.55      0.97 o 
   3   8   2       69.44       73.03      3.46 o 
   4   8   2       20.91       24.54      2.44 o 
   5   8   2       64.53       64.40      3.31 o 
   6   8   2        0.04       -0.58      1.90 o 
   7   8   2        3.67        4.74      2.49 o 
  -7   9   2       36.03       34.48      7.09 o 
  -6   9   2        2.81        1.98      1.93 o 
  -5   9   2       53.67       54.89      2.94 o 
  -4   9   2       41.97       44.69      2.68 o 
  -3   9   2      174.42      159.59      4.35 o 
  -2   9   2       18.40       19.22      1.91 o 
  -1   9   2        8.77       10.76      1.56 o 
   0   9   2        1.54        1.23      1.17 o 
   1   9   2      176.78      182.50      4.26 o 
   2   9   2        3.81        2.34      1.08 o 
   3   9   2      293.72      286.18      7.33 o 
   4   9   2       15.54       13.23      2.08 o 
   5   9   2       46.07       45.90      3.15 o 
   6   9   2       15.79       19.01      3.94 o 
  -7  10   2        0.19        1.33      2.16 o 
  -6  10   2        6.03        2.70      1.95 o 
  -5  10   2       15.57       19.76      2.86 o 
  -4  10   2        8.34        7.55      1.68 o 
  -3  10   2       18.69       21.65      2.26 o 
  -2  10   2      217.52      196.93      4.85 o 
  -1  10   2        0.07       -1.42      0.95 o 
   0  10   2        0.00       -1.10      1.07 o 
   1  10   2        3.28        2.01      1.14 o 
   2  10   2       31.92       36.02      3.02 o 
   3  10   2      453.40      447.95      8.94 o 
   4  10   2       14.67       14.18      2.26 o 
   5  10   2       20.75       20.32      3.03 o 
   6  10   2        0.17       -2.57      1.71 o 
  -6  11   2        1.81        3.49      1.83 o 
  -5  11   2       28.59       28.56      4.16 o 
  -4  11   2      136.25      147.65      4.58 o 
  -3  11   2       92.00       85.31      3.74 o 
  -2  11   2       22.86       24.76      2.42 o 
  -1  11   2       16.59       20.23      2.24 o 
   0  11   2        6.11        4.09      1.47 o 
   1  11   2        5.13        6.59      1.57 o 
   2  11   2      121.34      119.98      4.93 o 
   3  11   2      205.01      200.06      6.21 o 
   4  11   2        8.19        5.90      1.97 o 
   5  11   2        4.90        7.78      1.84 o 
  -6  12   2       19.84       27.33      3.92 o 
  -5  12   2        0.01        1.47      1.54 o 
  -4  12   2       78.30       89.22      4.62 o 
  -3  12   2       80.65       81.28      3.85 o 
  -2  12   2        5.96        9.11      1.95 o 
  -1  12   2        7.08        8.36      1.79 o 
   0  12   2       94.26       88.29      3.68 o 
   1  12   2        1.33        0.97      1.81 o 
   2  12   2      240.12      247.96      7.07 o 
   3  12   2        6.00        5.68      2.22 o 
   4  12   2       26.72       28.70      3.11 o 
   5  12   2        3.30        4.64      1.70 o 
  -5  13   2       57.92       66.72      5.00 o 
  -4  13   2       33.21       33.85      3.35 o 
  -3  13   2       15.04       16.20      2.43 o 
  -2  13   2       16.32       18.92      2.47 o 
  -1  13   2       41.89       42.91      3.16 o 
   0  13   2        3.88        5.93      2.08 o 
   1  13   2       40.82       43.91      3.67 o 
   2  13   2      177.54      177.04      8.49 o 
   3  13   2       40.09       41.79      3.71 o 
   4  13   2        3.00        7.14      2.03 o 
  -4  14   2        0.24       -0.69      2.56 o 
  -3  14   2        3.75        7.34      2.23 o 
  -2  14   2        1.90        1.30      1.64 o 
  -1  14   2        1.37        0.31      1.47 o 
   0  14   2        4.60        2.06      1.86 o 
   1  14   2        4.77        6.71      1.95 o 
   2  14   2       88.83       84.14      5.10 o 
   3  14   2        6.37        4.82      1.79 o 
  -2  15   2        0.27       -0.06      1.63 o 
  -1  15   2        1.49       -0.68      1.63 o 
   0  15   2       29.74       26.97      3.09 o 
   1  15   2        0.42        2.32      2.63 o 
   2  15   2        5.83        7.84      2.06 o 
  -9   0   3        0.96       -2.84      3.84 o 
  -7   0   3      555.48      542.46     18.98 o 
  -5   0   3      100.32       99.54      7.00 o 
  -3   0   3      310.39      350.80     10.61 o 
  -1   0   3     8161.95     8267.33    187.86 o 
   1   0   3        8.80        6.17      1.31 o 
   3   0   3      318.28      307.32      8.76 o 
   5   0   3      361.75      387.75     12.49 o 
  -9   1   3       11.52       15.59      4.02 o 
  -8   1   3        0.04       -0.63      2.58 o 
  -7   1   3       94.84       97.00      6.35 o 
  -6   1   3       66.25       67.42      4.82 o 
  -5   1   3       84.57       78.14      4.54 o 
  -4   1   3        9.94        7.56      2.00 o 
  -3   1   3       38.51       32.49      1.50 o 
  -2   1   3      605.79      534.43      5.43 o 
  -1   1   3    13746.21    13638.63     76.10 o 
   0   1   3      846.14      817.83      6.41 o 
   1   1   3     2854.73     2973.41     20.85 o 
   2   1   3      158.43      173.06      8.49 o 
   3   1   3       44.62       49.51      2.49 o 
   4   1   3       67.46       80.85      4.72 o 
   5   1   3       60.63       61.61      3.63 o 
   6   1   3       24.19       20.17      4.24 o 
   7   1   3       24.14       26.88      5.47 o 
  -9   2   3        0.70       -1.88      2.68 o 
  -8   2   3       24.04       24.12      4.45 o 
  -7   2   3       33.03       28.56      6.03 o 
  -6   2   3       90.62       77.69      5.25 o 
  -5   2   3      177.31      173.76      6.47 o 
  -4   2   3       22.49       18.96      1.42 o 
  -3   2   3      270.07      246.87      5.81 o 
  -2   2   3        0.84        3.61      0.86 o 
  -1   2   3    15440.84    16241.42     90.57 o 
   0   2   3      578.85      634.70      5.41 o 
   1   2   3       71.30       77.77      2.38 o 
   2   2   3      590.08      675.31     10.05 o 
   3   2   3       15.78       11.56      1.38 o 
   4   2   3      115.80      102.22      3.96 o 
   5   2   3      137.43      131.97      5.06 o 
   6   2   3       19.74       17.68      4.17 o 
   7   2   3       12.25       16.78      4.91 o 
  -9   3   3        0.11       -0.20      2.79 o 
  -8   3   3        7.64       10.81      3.62 o 
  -7   3   3       28.58       33.65      5.71 o 
  -6   3   3       80.17       85.71      5.43 o 
  -5   3   3       69.86       63.93      3.98 o 
  -4   3   3     1040.40     1073.62     11.75 o 
  -3   3   3      130.04      115.16      2.33 o 
  -2   3   3       60.96       68.66      2.16 o 
  -1   3   3     3858.78     3875.13     32.32 o 
   0   3   3     3388.74     3674.14     51.49 o 
   1   3   3       95.80       95.23      2.67 o 
   2   3   3      731.90      807.60     10.04 o 
   3   3   3       45.60       42.16      2.67 o 
   4   3   3      154.44      163.15      5.00 o 
   6   3   3      163.47      144.80      5.45 o 
   7   3   3        7.37        5.64      3.31 o 
  -8   4   3       12.39       14.37      3.85 o 
  -7   4   3        0.65        2.86      2.72 o 
  -6   4   3       12.41       13.90      3.30 o 
  -5   4   3        3.07        2.54      1.32 o 
  -4   4   3       25.95       30.56      1.63 o 
  -3   4   3        0.69        1.16      0.66 o 
  -2   4   3        5.53        3.92      0.67 o 
  -1   4   3       72.83       61.59      1.63 o 
   0   4   3      273.26      308.86      3.58 o 
   1   4   3        1.26        2.06      0.66 o 
   2   4   3       12.55        9.12      1.25 o 
   3   4   3        2.65        0.73      0.86 o 
   4   4   3       45.21       37.64      2.27 o 
   5   4   3      117.47      112.98      4.79 o 
   6   4   3       33.43       30.81      3.11 o 
   7   4   3       13.26       17.46      4.99 o 
  -8   5   3       12.35       13.49      5.24 o 
  -7   5   3       43.92       31.62      5.58 o 
  -6   5   3        1.84        5.24      3.82 o 
  -5   5   3        2.60        3.09      0.98 o 
  -4   5   3      633.49      636.35      7.26 o 
  -3   5   3      184.39      164.06      3.30 o 
  -2   5   3       11.34       10.83      0.91 o 
  -1   5   3      191.95      191.85      2.95 o 
   0   5   3        9.18       10.76      0.89 o 
   1   5   3       23.96       27.54      1.48 o 
   2   5   3        3.38        9.52      1.08 o 
   3   5   3      308.58      314.82      4.99 o 
   4   5   3       24.01       26.66      1.84 o 
   5   5   3        6.30        3.14      1.23 o 
   6   5   3        1.31        1.41      1.52 o 
   7   5   3        0.24        1.03      2.58 o 
  -8   6   3        4.86        4.14      2.81 o 
  -7   6   3       20.06       21.13      3.91 o 
  -6   6   3        4.29        7.14      2.86 o 
  -5   6   3        0.47        1.36      1.04 o 
  -4   6   3       86.26       90.65      2.87 o 
  -3   6   3       41.95       33.13      1.89 o 
  -2   6   3       78.35       66.24      1.81 o 
  -1   6   3      142.06      145.76      2.73 o 
   0   6   3       17.96       19.02      1.35 o 
   1   6   3        1.72        1.43      0.74 o 
   2   6   3      643.38      694.25      7.76 o 
   3   6   3       68.97       72.80      2.51 o 
   4   6   3        0.33        1.62      0.88 o 
   5   6   3       10.36       10.76      1.81 o 
   6   6   3        8.56        9.33      2.10 o 
   7   6   3        0.23        2.20      2.35 o 
  -8   7   3        0.34       -1.20      2.64 o 
  -7   7   3        0.00        0.83      2.23 o 
  -6   7   3       47.42       44.12      4.57 o 
  -5   7   3        0.01        1.22      1.12 o 
  -4   7   3        0.00       -0.23      0.96 o 
  -3   7   3        6.05        2.45      1.07 o 
  -2   7   3       65.58       69.28      2.52 o 
  -1   7   3      403.37      429.22      5.71 o 
   0   7   3       40.30       46.16      2.04 o 
   1   7   3       18.16       14.10      1.09 o 
   2   7   3       28.17       31.00      1.80 o 
   3   7   3      487.63      465.41      6.50 o 
   4   7   3       51.24       53.19      3.01 o 
   5   7   3       31.88       26.95      2.44 o 
   6   7   3       22.58       23.90      3.99 o 
   7   7   3        7.60        8.73      3.11 o 
  -7   8   3       12.97        8.12      4.12 o 
  -6   8   3        0.85        1.51      2.11 o 
  -5   8   3       73.34       74.85      3.79 o 
  -4   8   3       55.24       55.17      2.70 o 
  -3   8   3      208.86      206.54      4.56 o 
  -2   8   3        0.25        1.31      0.97 o 
  -1   8   3      120.81      128.96      3.58 o 
   0   8   3        0.57        0.56      0.82 o 
   1   8   3       51.47       40.21      2.04 o 
   2   8   3      161.25      161.56      3.64 o 
   3   8   3      631.35      625.05     10.01 o 
   4   8   3       10.64       13.76      2.05 o 
   5   8   3       13.00       10.22      1.77 o 
   6   8   3        0.53        0.49      1.47 o 
  -7   9   3        1.05        3.16      2.98 o 
  -6   9   3       10.24       10.94      2.25 o 
  -5   9   3       48.09       53.48      3.63 o 
  -4   9   3        6.38        7.30      1.66 o 
  -3   9   3      296.65      286.38      5.65 o 
  -2   9   3       49.62       44.09      2.90 o 
  -1   9   3        0.27       -0.58      0.71 o 
   0   9   3       58.94       54.87      3.09 o 
   1   9   3        7.12        5.23      1.22 o 
   2   9   3       31.52       32.11      3.24 o 
   3   9   3        6.88        7.14      1.88 o 
   4   9   3       20.25       18.04      2.29 o 
   5   9   3        7.74        8.25      1.76 o 
   6   9   3        1.97        8.63      2.12 o 
  -7  10   3        4.06        3.64      2.41 o 
  -6  10   3       24.81       31.32      4.01 o 
  -5  10   3       76.96       86.43      4.36 o 
  -4  10   3       51.71       48.52      2.96 o 
  -3  10   3       19.07       17.37      2.07 o 
  -2  10   3       65.35       62.09      3.57 o 
  -1  10   3       25.17       27.59      2.25 o 
   0  10   3        8.04        7.52      1.48 o 
   1  10   3        6.69        4.83      1.66 o 
   2  10   3        0.14       -0.62      1.49 o 
   3  10   3       17.16       20.19      2.66 o 
   4  10   3        5.63        6.19      1.67 o 
   5  10   3        0.09       -1.38      1.77 o 
   6  10   3       12.31       17.50      3.78 o 
  -6  11   3        2.54        1.91      2.06 o 
  -5  11   3       30.61       35.55      3.50 o 
  -4  11   3        2.36        1.80      1.55 o 
  -3  11   3        2.47        3.50      1.47 o 
  -2  11   3        9.87        8.90      2.11 o 
  -1  11   3      106.85      108.20      3.83 o 
   0  11   3       56.12       46.30      2.79 o 
   1  11   3       38.21       36.22      3.20 o 
   2  11   3        4.09        2.82      1.71 o 
   3  11   3        0.01       -0.74      1.48 o 
   4  11   3        1.52        1.80      1.49 o 
   5  11   3        1.00        1.12      2.16 o 
  -6  12   3       12.90       14.43      3.20 o 
  -5  12   3       55.22       63.43      5.32 o 
  -4  12   3       32.94       36.98      2.99 o 
  -3  12   3        0.37        0.45      1.22 o 
  -2  12   3        3.37        4.25      1.90 o 
  -1  12   3       46.55       49.25      3.14 o 
   0  12   3       96.44       80.49      4.20 o 
   1  12   3      189.61      184.35      6.07 o 
   2  12   3       56.57       62.55      4.14 o 
   3  12   3        2.88       -0.49      1.65 o 
   4  12   3        5.25        4.96      1.72 o 
  -5  13   3       18.81       20.67      5.20 o 
  -4  13   3       22.68       23.42      2.65 o 
  -3  13   3        8.98        8.96      2.15 o 
  -2  13   3        7.88        8.16      2.15 o 
  -1  13   3        2.46        2.27      1.69 o 
   0  13   3       27.29       23.57      3.61 o 
   1  13   3       33.51       33.43      3.41 o 
   2  13   3       25.80       22.79      3.08 o 
   3  13   3        0.17       -0.96      1.41 o 
   4  13   3        0.00        0.80      1.49 o 
  -4  14   3        8.04       13.40      2.24 o 
  -3  14   3       13.88       18.86      2.28 o 
  -2  14   3       20.44       20.13      2.91 o 
  -1  14   3        3.70        2.92      1.75 o 
   0  14   3        0.00        0.86      2.57 o 
   1  14   3        2.78        3.33      1.62 o 
   2  14   3        3.58        2.24      1.59 o 
   3  14   3        4.81        8.25      1.96 o 
  -2  15   3        7.93        6.17      1.99 o 
  -1  15   3       14.91       17.98      2.96 o 
   0  15   3        5.95        5.98      1.84 o 
   1  15   3        5.12        8.42      1.87 o 
  -8   0   4      159.65      169.84     11.97 o 
  -6   0   4      101.01       83.51      7.80 o 
  -4   0   4     2552.13     2594.92     43.72 o 
  -2   0   4       85.04       88.85      3.55 o 
   0   0   4       20.62       15.19      1.63 o 
   2   0   4     2166.07     2466.24     38.00 o 
   4   0   4      377.00      402.75     11.51 o 
  -9   1   4       34.39       33.77      5.24 o 
  -8   1   4        6.51        6.67      3.44 o 
  -7   1   4        0.50       -1.10      3.44 o 
  -6   1   4       15.84       19.44      3.49 o 
  -5   1   4        7.53        6.41      2.49 o 
  -4   1   4        2.22        4.64      2.13 o 
  -3   1   4      318.37      255.03      4.38 o 
  -2   1   4      601.87      572.69      5.55 o 
  -1   1   4      327.37      311.97      3.78 o 
   0   1   4      123.82      112.97      2.18 o 
   1   1   4      146.32      129.13      2.41 o 
   2   1   4      967.51     1066.60     13.76 o 
   3   1   4       35.15       35.83      2.34 o 
   4   1   4        8.59        5.26      1.42 o 
   5   1   4      199.82      202.31      6.24 o 
   6   1   4        8.98        9.33      3.41 o 
  -9   2   4        6.19        4.13      3.29 o 
  -8   2   4        7.59        8.19      3.49 o 
  -7   2   4        6.05        0.76      2.93 o 
  -6   2   4        0.99        3.25      2.56 o 
  -5   2   4       15.97       20.25      3.20 o 
  -4   2   4       24.33       22.19      1.65 o 
  -3   2   4       17.26       15.13      1.43 o 
  -2   2   4      149.10      128.44      2.47 o 
  -1   2   4      106.37      106.10      2.23 o 
   0   2   4      109.16       96.96      2.06 o 
   1   2   4       65.70       60.53      1.71 o 
   2   2   4      336.72      379.02      6.23 o 
   3   2   4       40.81       37.08      2.10 o 
   4   2   4       37.17       31.93      2.43 o 
   5   2   4      254.57      276.74     11.33 o 
   6   2   4        0.61       -0.05      2.25 o 
  -9   3   4        5.08        1.82      5.55 o 
  -8   3   4        9.46        7.00      3.39 o 
  -7   3   4       99.06      104.71      6.69 o 
  -6   3   4        0.07        1.26      2.47 o 
  -5   3   4       85.27       81.46      3.07 o 
  -4   3   4      108.59       95.21      3.51 o 
  -3   3   4      102.58       91.76      2.27 o 
  -2   3   4       37.00       42.96      1.81 o 
  -1   3   4      606.22      613.41      5.89 o 
   0   3   4       70.71       79.40      2.01 o 
   1   3   4       96.57       93.84      2.92 o 
   2   3   4        0.53       -0.41      0.71 o 
   3   3   4        4.73        3.57      1.10 o 
   4   3   4       69.10       59.62      5.59 o 
   5   3   4      468.27      429.23     15.47 o 
   6   3   4       12.38       12.66      3.86 o 
   7   3   4        1.65       -1.88      2.59 o 
  -8   4   4        3.28        0.40      2.83 o 
  -7   4   4       99.32      103.05      6.60 o 
  -6   4   4       18.59       15.45      3.44 o 
  -5   4   4       56.00       53.34      2.80 o 
  -4   4   4        2.95        6.64      0.98 o 
  -3   4   4       22.22       16.43      1.99 o 
  -2   4   4      545.20      535.15      5.42 o 
  -1   4   4     3050.99     3226.00     18.74 o 
   0   4   4      650.32      713.13      6.54 o 
   1   4   4        0.23       -0.33      0.74 o 
   2   4   4      541.20      579.92      8.26 o 
   3   4   4      181.20      183.14      4.60 o 
   4   4   4        0.20       -0.65      0.93 o 
   5   4   4       94.51      101.80      4.78 o 
   6   4   4       56.73       58.12      3.80 o 
   7   4   4        0.17       -0.50      2.56 o 
  -8   5   4        0.03        1.46      3.85 o 
  -7   5   4       21.61       18.55      4.23 o 
  -6   5   4        0.95        1.85      2.24 o 
  -5   5   4      177.00      190.15      5.08 o 
  -4   5   4      103.16      117.36      3.02 o 
  -3   5   4       80.63       77.70      3.66 o 
  -2   5   4      537.87      535.48      5.61 o 
  -1   5   4        1.96        0.24      0.58 o 
   0   5   4      402.71      376.74      4.10 o 
   1   5   4       41.53       41.51      1.88 o 
   2   5   4       57.51       55.24      2.22 o 
   3   5   4        8.55        6.47      1.18 o 
   4   5   4       13.66       18.83      1.67 o 
   5   5   4       23.63       24.08      1.99 o 
   6   5   4        5.79        8.20      2.63 o 
   7   5   4        2.82        1.95      2.81 o 
  -8   6   4        2.64       -0.62      2.54 o 
  -7   6   4       54.44       48.67      5.39 o 
  -6   6   4        8.89       10.33      3.05 o 
  -5   6   4       53.43       54.46      3.24 o 
  -4   6   4       72.33       74.05      2.67 o 
  -3   6   4       19.78       18.88      1.57 o 
  -2   6   4       22.73       24.18      1.38 o 
  -1   6   4      275.90      289.41      4.10 o 
   0   6   4      408.01      400.21      4.82 o 
   1   6   4        0.40        0.46      0.77 o 
   2   6   4      212.69      218.04      4.27 o 
   3   6   4        4.33        3.79      1.05 o 
   4   6   4       50.28       46.15      2.35 o 
   5   6   4        2.78        4.76      1.37 o 
   6   6   4        0.51        0.47      2.16 o 
   7   6   4        0.01        4.62      2.48 o 
  -8   7   4        8.41       11.44      5.50 o 
  -7   7   4       20.18       18.02      3.70 o 
  -6   7   4        2.55        0.09      2.09 o 
  -5   7   4       11.06       13.56      2.21 o 
  -4   7   4       27.16       29.25      2.08 o 
  -3   7   4       11.61       11.84      1.51 o 
  -2   7   4       38.09       38.14      1.69 o 
  -1   7   4        0.73        1.01      0.72 o 
   0   7   4       34.66       41.89      1.71 o 
   1   7   4      263.70      249.55      4.60 o 
   2   7   4       10.87        6.55      1.25 o 
   3   7   4      146.15      145.05      3.84 o 
   4   7   4        0.19       -0.46      1.04 o 
   5   7   4       32.56       30.67      3.18 o 
   6   7   4       14.43       14.14      2.76 o 
  -7   8   4        8.83       16.42      3.49 o 
  -6   8   4        4.21        4.48      3.05 o 
  -5   8   4        1.94        3.28      1.64 o 
  -4   8   4      110.12      106.88      3.52 o 
  -3   8   4      153.00      138.61      3.84 o 
  -2   8   4        2.69        2.79      0.86 o 
  -1   8   4       10.25        7.56      1.11 o 
   0   8   4        3.79        2.47      0.97 o 
   1   8   4       11.71       12.60      1.51 o 
   2   8   4      243.33      248.04      5.03 o 
   3   8   4      199.07      193.35      5.55 o 
   4   8   4       35.10       34.89      2.86 o 
   5   8   4        2.98        2.61      1.47 o 
   6   8   4        0.48        1.86      1.44 o 
  -7   9   4        3.31       10.04      2.75 o 
  -6   9   4       13.56       15.58      3.58 o 
  -5   9   4        1.52       -0.31      1.48 o 
  -4   9   4      692.65      667.28      9.60 o 
  -3   9   4       87.32       85.02      3.31 o 
  -2   9   4      144.92      147.69      4.05 o 
  -1   9   4       15.84       15.77      1.44 o 
   0   9   4       62.13       60.34      2.77 o 
   1   9   4       63.45       58.22      3.25 o 
   2   9   4      550.20      500.16      9.19 o 
   3   9   4        1.10        1.30      1.35 o 
   4   9   4       19.77       23.10      2.52 o 
   5   9   4        3.26        6.20      2.79 o 
   6   9   4        0.25       -0.60      1.42 o 
  -7  10   4        1.54       -1.31      1.81 o 
  -6  10   4        0.01        0.92      1.95 o 
  -5  10   4        9.78       11.74      3.16 o 
  -4  10   4      322.29      326.25      6.57 o 
  -3  10   4        0.13       -1.42      1.10 o 
  -2  10   4        0.27       -0.57      1.08 o 
  -1  10   4      124.86      117.85      3.74 o 
   0  10   4       68.60       57.43      2.71 o 
   1  10   4       19.40       22.64      2.68 o 
   2  10   4        6.77        4.47      1.70 o 
   3  10   4        1.51        0.00      1.25 o 
   4  10   4        9.12       11.21      2.75 o 
   5  10   4        0.38        0.57      1.26 o 
  -6  11   4        9.38       16.52      3.29 o 
  -5  11   4        7.95       12.55      2.41 o 
  -4  11   4        9.73        6.87      1.72 o 
  -3  11   4       35.04       31.11      2.62 o 
  -2  11   4       17.58       14.73      2.01 o 
  -1  11   4       32.78       37.73      2.61 o 
   0  11   4       14.52       15.52      2.38 o 
   1  11   4      114.57      113.89      4.76 o 
   2  11   4       18.78       18.86      2.63 o 
   3  11   4        0.15       -0.12      1.21 o 
   4  11   4        1.99        2.66      1.42 o 
   5  11   4       25.61       29.05      2.89 o 
  -5  12   4        7.39       10.98      2.39 o 
  -4  12   4        7.03        6.52      1.73 o 
  -3  12   4        0.17        1.84      1.39 o 
  -2  12   4        8.28        8.19      1.68 o 
  -1  12   4       10.55        8.15      2.10 o 
   0  12   4        0.81        0.97      1.52 o 
   1  12   4       54.76       58.93      3.87 o 
   2  12   4       17.02       16.54      2.57 o 
   3  12   4       21.87       23.21      3.81 o 
   4  12   4       24.05       27.86      3.92 o 
  -5  13   4       68.38       82.14      5.47 o 
  -4  13   4        1.20        0.56      1.53 o 
  -3  13   4        2.69        3.56      1.51 o 
  -2  13   4       22.00       17.73      2.22 o 
  -1  13   4        7.63        7.19      2.95 o 
   0  13   4       25.50       22.13      2.85 o 
   1  13   4        0.47        1.58      1.62 o 
   2  13   4        1.83        1.91      1.49 o 
   3  13   4        2.77        1.19      1.44 o 
  -3  14   4       28.62       33.07      2.99 o 
  -2  14   4        1.45        1.82      1.64 o 
  -1  14   4       12.06        9.70      3.04 o 
   0  14   4       13.99       12.89      2.78 o 
   1  14   4       34.54       29.34      3.26 o 
   2  14   4       18.65       22.88      2.79 o 
  -1  15   4        0.72        3.10      1.81 o 
   0  15   4        5.36        3.24      1.52 o 
  -9   0   5        0.66       -1.55      4.26 o 
  -7   0   5       56.13       51.96      7.58 o 
  -5   0   5       23.77       16.73      4.56 o 
  -3   0   5      319.24      326.68     11.44 o 
  -1   0   5      742.65      694.35     11.90 o 
   1   0   5        7.72        3.49      1.18 o 
   3   0   5        5.09        5.97      2.16 o 
  -9   1   5        2.07       -1.82      2.72 o 
  -8   1   5       21.27       29.65      4.88 o 
  -7   1   5        4.10        4.08      3.29 o 
  -6   1   5        5.66        6.97      3.14 o 
  -5   1   5       88.59       96.58      5.52 o 
  -4   1   5      152.54      169.94      3.84 o 
  -3   1   5       50.98       40.22      1.86 o 
  -2   1   5     1744.39     1765.46     12.94 o 
  -1   1   5      105.51      101.42      2.36 o 
   0   1   5       93.21       94.38      2.27 o 
   1   1   5        0.01        1.03      0.66 o 
   2   1   5      647.53      720.78      9.45 o 
   3   1   5        0.38        0.27      1.15 o 
   4   1   5       15.97       18.53      2.16 o 
   5   1   5       36.27       38.15      4.16 o 
  -9   2   5        0.44        0.19      2.88 o 
  -8   2   5      156.11      159.54      8.46 o 
  -7   2   5       23.90       24.26      6.86 o 
  -6   2   5       68.17       65.44      6.84 o 
  -5   2   5       64.57       63.31      2.44 o 
  -4   2   5       22.66       25.74      1.67 o 
  -3   2   5      644.36      633.46      7.24 o 
  -2   2   5      123.90      140.96      2.83 o 
  -1   2   5      134.04      141.19      2.80 o 
   0   2   5      437.43      459.67      5.16 o 
   1   2   5      144.24      136.54      2.64 o 
   2   2   5      444.44      421.79      5.56 o 
   3   2   5       41.69       40.40      2.06 o 
   4   2   5        5.29        7.20      3.04 o 
  -9   3   5        4.50        7.91      3.18 o 
  -8   3   5       73.42       75.90      6.90 o 
  -7   3   5       20.77       22.38      4.32 o 
  -6   3   5       12.40       14.46      3.48 o 
  -5   3   5        3.38        2.54      1.13 o 
  -4   3   5        0.56        0.22      0.64 o 
  -3   3   5       45.78       37.66      1.92 o 
  -2   3   5      217.64      214.70      3.85 o 
  -1   3   5      165.67      166.83      3.08 o 
   0   3   5       14.47       17.91      1.24 o 
   1   3   5      129.74      121.33      3.18 o 
   2   3   5       92.08      101.40      3.50 o 
   3   3   5       13.28       14.98      1.84 o 
   4   3   5       62.33       57.02      3.98 o 
   5   3   5      103.97       65.43      6.27 o 
   6   3   5        0.41        1.93      2.68 o 
  -8   4   5       45.10       44.77      6.33 o 
  -7   4   5      106.23      107.40      6.77 o 
  -6   4   5       28.41       26.82      8.12 o 
  -5   4   5       32.99       34.03      3.37 o 
  -4   4   5        9.13        6.95      1.08 o 
  -3   4   5        6.13        5.05      0.91 o 
  -2   4   5      566.73      561.10      5.96 o 
  -1   4   5      313.36      293.88      4.21 o 
   0   4   5       17.48       26.98      1.46 o 
   1   4   5       14.62       11.80      1.95 o 
   2   4   5        0.01        0.00      1.24 o 
   3   4   5       68.51       64.51      6.10 o 
   4   4   5        0.00       -1.80      1.27 o 
   5   4   5        9.49        6.93      2.36 o 
   6   4   5        8.08        9.46      1.92 o 
  -8   5   5        3.09        2.96      3.34 o 
  -7   5   5       22.32       21.85      4.15 o 
  -6   5   5        0.97        4.67      2.59 o 
  -5   5   5        0.82        1.95      1.52 o 
  -4   5   5       21.61       20.29      1.59 o 
  -3   5   5        2.26        3.09      0.90 o 
  -2   5   5      107.00      102.97      2.51 o 
  -1   5   5     2522.82     2672.50     17.80 o 
   0   5   5        0.75        0.86      0.77 o 
   1   5   5      121.06      130.76      3.91 o 
   2   5   5      105.67      105.67      3.64 o 
   3   5   5       27.51       27.27      2.38 o 
   4   5   5        4.13        6.75      1.75 o 
   5   5   5      267.43      250.10      6.51 o 
   6   5   5        0.98        1.30      1.96 o 
  -8   6   5        4.03        3.90      2.88 o 
  -7   6   5       29.84       27.44      6.06 o 
  -6   6   5        0.91        1.69      2.26 o 
  -5   6   5       48.33       51.25      3.29 o 
  -4   6   5      456.76      426.07      6.29 o 
  -3   6   5        2.26        2.55      1.03 o 
  -2   6   5       12.97       13.66      1.30 o 
  -1   6   5      103.04       97.84      2.34 o 
   0   6   5        4.13        3.69      0.82 o 
   1   6   5      664.21      664.37      8.18 o 
   2   6   5       21.71       19.72      1.77 o 
   3   6   5        1.69        0.89      1.00 o 
   4   6   5        0.18       -0.25      0.92 o 
   5   6   5       42.78       38.84      3.01 o 
   6   6   5        6.99       10.40      2.44 o 
  -8   7   5        4.38        3.49      3.63 o 
  -7   7   5        0.30        0.33      2.12 o 
  -6   7   5       12.35       14.76      3.45 o 
  -5   7   5      157.61      160.71      8.12 o 
  -4   7   5      154.61      146.11      3.96 o 
  -3   7   5        0.29        1.18      0.87 o 
  -2   7   5        0.00        0.00      0.82 o 
  -1   7   5        7.30        9.74      1.40 o 
   0   7   5       52.09       49.92      1.80 o 
   1   7   5      126.01      123.84      3.47 o 
   2   7   5      259.54      250.02      8.02 o 
   3   7   5      113.95      103.93      3.36 o 
   4   7   5        1.13       -0.04      1.10 o 
   5   7   5       29.29       29.13      3.04 o 
   6   7   5        3.29        3.87      1.89 o 
  -7   8   5        7.47        6.92      2.88 o 
  -6   8   5        0.03        0.83      2.44 o 
  -5   8   5       12.90       15.07      2.47 o 
  -4   8   5       12.15       16.66      1.95 o 
  -3   8   5      302.30      282.63      5.53 o 
  -2   8   5       34.25       33.94      1.86 o 
  -1   8   5       24.65       20.18      1.61 o 
   0   8   5       35.07       33.76      1.67 o 
   1   8   5       22.67       22.81      1.95 o 
   2   8   5      547.00      533.19      7.73 o 
   3   8   5       33.82       34.85      2.93 o 
   4   8   5        1.54        3.10      1.43 o 
   5   8   5       12.32        9.68      3.10 o 
  -7   9   5        0.00       -1.18      5.03 o 
  -6   9   5        3.97        6.68      2.63 o 
  -5   9   5       13.25       17.17      2.66 o 
  -4   9   5        0.71       -0.14      1.32 o 
  -3   9   5       13.18       14.37      1.88 o 
  -2   9   5       84.26       81.39      3.17 o 
  -1   9   5        1.57        2.11      0.97 o 
   0   9   5       78.53       63.63      2.91 o 
   1   9   5        0.05       -0.46      1.03 o 
   2   9   5      171.52      167.61      5.44 o 
   3   9   5       31.41       36.91      4.48 o 
   4   9   5        2.95        2.57      1.39 o 
   5   9   5        1.76        1.38      1.36 o 
  -7  10   5       18.02       28.79      4.86 o 
  -6  10   5       45.54       60.26      6.59 o 
  -5  10   5        5.62        6.75      2.05 o 
  -4  10   5       67.10       62.71      3.24 o 
  -3  10   5        2.59        0.93      1.29 o 
  -2  10   5       60.97       56.91      2.92 o 
  -1  10   5      142.91      128.86      3.97 o 
   0  10   5       44.29       45.87      3.19 o 
   1  10   5       54.14       53.76      3.60 o 
   2  10   5       52.23       51.06      3.58 o 
   3  10   5       24.21       22.74      2.70 o 
   4  10   5       16.19       18.68      2.45 o 
   5  10   5       17.32       16.02      2.26 o 
  -6  11   5       10.49       14.18      3.05 o 
  -5  11   5        0.41        1.27      1.59 o 
  -4  11   5        0.40        0.03      1.46 o 
  -3  11   5       12.98       11.41      2.02 o 
  -2  11   5        7.59        5.53      2.26 o 
  -1  11   5       48.57       43.59      3.43 o 
   0  11   5        1.70        0.83      1.75 o 
   1  11   5        0.56        1.05      1.37 o 
   2  11   5        6.82        6.29      1.66 o 
   3  11   5        4.46        3.88      1.56 o 
   4  11   5       33.37       29.54      2.94 o 
  -5  12   5       26.25       31.16      4.15 o 
  -4  12   5        0.72        0.56      1.35 o 
  -3  12   5        0.38       -1.00      1.31 o 
  -2  12   5       11.35       11.36      1.89 o 
  -1  12   5        0.20       -0.95      1.47 o 
   0  12   5        4.21        6.46      1.80 o 
   1  12   5       26.98       21.35      2.67 o 
   2  12   5        0.01        1.73      1.46 o 
   3  12   5        3.02        1.66      1.28 o 
  -4  13   5        0.81       -0.02      1.38 o 
  -3  13   5        0.03        1.92      1.44 o 
  -2  13   5        1.11       -0.81      1.42 o 
  -1  13   5       26.87       25.29      3.15 o 
   0  13   5        2.75        3.85      1.57 o 
   1  13   5       74.99       75.93      4.04 o 
   2  13   5        7.82        9.41      1.96 o 
  -3  14   5        4.10        6.30      2.02 o 
  -2  14   5       10.97       12.71      2.52 o 
  -1  14   5       13.10       18.63      2.64 o 
   0  14   5        2.19        3.27      1.40 o 
   1  14   5       35.08       35.74      3.43 o 
  -8   0   6        5.05        4.94      5.11 o 
  -6   0   6       40.56       37.42      6.60 o 
  -4   0   6       55.77       45.50      5.75 o 
  -2   0   6      156.71      174.11      5.62 o 
   0   0   6      298.40      293.03      6.95 o 
   2   0   6       52.91       55.74      3.28 o 
   4   0   6       83.15       79.97      5.60 o 
  -9   1   6        9.22       10.30      3.71 o 
  -8   1   6        3.02        0.82      3.03 o 
  -7   1   6        1.94        1.28      3.04 o 
  -6   1   6        6.46        8.64      3.40 o 
  -5   1   6        6.32        6.54      2.86 o 
  -4   1   6       21.93       26.56      3.43 o 
  -3   1   6       77.03       73.99      2.33 o 
  -2   1   6        5.20        3.85      1.04 o 
  -1   1   6       15.76       12.65      1.25 o 
   0   1   6       26.11       28.63      1.77 o 
   1   1   6      229.60      248.59      4.56 o 
   2   1   6       62.96       65.49      2.49 o 
   3   1   6       19.26       23.50      2.08 o 
   4   1   6        6.09        8.57      2.36 o 
  -9   2   6        0.06       -1.55      2.50 o 
  -8   2   6       83.81       92.66     10.89 o 
  -7   2   6        1.27        4.12      3.13 o 
  -6   2   6        2.41        3.84      2.97 o 
  -5   2   6      145.57      128.81      3.76 o 
  -4   2   6       18.84       25.01      2.01 o 
  -3   2   6      309.46      266.75      4.74 o 
  -2   2   6      505.02      513.99      6.05 o 
  -1   2   6      928.85      874.09      8.30 o 
   0   2   6        0.43        0.94      0.71 o 
   1   2   6      281.80      242.31      4.86 o 
   2   2   6        2.11        2.25      0.87 o 
   3   2   6       13.63       13.51      2.44 o 
   4   2   6       90.83       93.00      5.11 o 
   5   2   6       15.11       14.72      2.99 o 
  -8   3   6        6.24        5.36      4.39 o 
  -7   3   6       86.96       80.12      6.25 o 
  -6   3   6       12.18       13.83      3.44 o 
  -5   3   6      127.75      125.54      3.97 o 
  -4   3   6        3.07        6.85      1.45 o 
  -3   3   6       27.72       24.11      2.21 o 
  -2   3   6     2116.94     2051.50     15.34 o 
  -1   3   6      239.16      230.80      3.92 o 
   0   3   6      250.47      226.46      3.80 o 
   1   3   6        0.02        0.88      0.84 o 
   2   3   6       20.86       19.61      2.07 o 
   3   3   6       26.76       29.71      3.23 o 
   4   3   6       19.55       21.80      3.18 o 
   5   3   6        2.30        2.19      1.94 o 
   6   3   6       12.57       13.21      4.47 o 
  -8   4   6       20.66       18.48      4.25 o 
  -7   4   6       39.51       44.16      5.24 o 
  -6   4   6       19.43       22.61      3.93 o 
  -5   4   6        7.62        8.07      1.80 o 
  -4   4   6        1.02        1.52      0.95 o 
  -3   4   6        0.05        0.03      0.82 o 
  -2   4   6     1075.73     1029.11      9.56 o 
  -1   4   6      546.47      532.62      6.27 o 
   0   4   6       29.28       30.18      1.65 o 
   1   4   6       54.41       59.70      2.58 o 
   2   4   6       31.88       34.22      2.56 o 
   3   4   6       45.96       51.76      2.94 o 
   4   4   6      109.77      115.58      5.65 o 
   5   4   6       79.86       78.61      9.82 o 
   6   4   6        1.28        2.84      3.01 o 
  -8   5   6        6.89        5.27      3.36 o 
  -7   5   6        0.71        1.54      3.54 o 
  -6   5   6        0.05        2.00      2.33 o 
  -5   5   6       58.72       56.59      3.49 o 
  -4   5   6        2.27        2.32      1.12 o 
  -3   5   6       53.91       49.37      2.06 o 
  -2   5   6      799.00      779.90      7.26 o 
  -1   5   6      181.88      169.29      3.53 o 
   0   5   6        3.03        2.35      0.88 o 
   1   5   6       23.92       23.88      1.99 o 
   2   5   6      339.36      344.00      7.09 o 
   3   5   6       25.20       25.09      2.43 o 
   4   5   6      305.14      294.30      7.10 o 
   5   5   6       32.00       34.48      3.07 o 
   6   5   6        5.47        6.14      3.32 o 
  -8   6   6        6.42        4.89      4.18 o 
  -7   6   6        2.70        2.29      2.44 o 
  -6   6   6       12.19       10.35      6.80 o 
  -5   6   6       19.37       15.23      2.34 o 
  -4   6   6      175.47      170.22      5.44 o 
  -3   6   6        2.80        1.61      1.02 o 
  -2   6   6      115.17      114.50      2.93 o 
  -1   6   6        1.26        2.49      0.89 o 
   0   6   6        0.49        0.40      0.72 o 
   1   6   6       90.88       83.11      2.71 o 
   2   6   6      535.08      491.79      7.44 o 
   3   6   6       24.47       26.98      2.31 o 
   4   6   6      102.07      104.98      3.64 o 
   5   6   6       64.86       62.57      4.53 o 
   6   6   6        0.66        1.47      3.39 o 
  -8   7   6        0.19        0.65      1.75 o 
  -7   7   6        3.78        2.83      3.25 o 
  -6   7   6        0.16       -0.89      2.12 o 
  -5   7   6      132.27      127.03      4.85 o 
  -4   7   6      299.08      278.25      5.50 o 
  -3   7   6       72.79       67.77      2.48 o 
  -2   7   6       22.17       19.87      1.64 o 
  -1   7   6        0.96        1.07      0.81 o 
   0   7   6       13.59       16.45      1.58 o 
   1   7   6       35.59       32.10      2.03 o 
   2   7   6      147.17      143.82      4.05 o 
   3   7   6       39.27       39.42      2.52 o 
   4   7   6        0.95        0.37      1.46 o 
   5   7   6        2.08        3.74      2.20 o 
  -7   8   6        5.01        6.12      5.05 o 
  -6   8   6        3.77        2.14      2.46 o 
  -5   8   6        0.38        1.19      1.86 o 
  -4   8   6       69.42       64.29      3.05 o 
  -3   8   6        7.00        5.78      1.24 o 
  -2   8   6       14.71       12.70      1.48 o 
  -1   8   6       90.10       87.61      2.75 o 
   0   8   6        2.17        1.51      1.01 o 
   1   8   6       57.75       50.44      2.48 o 
   2   8   6        0.00       -1.45      0.97 o 
   3   8   6       10.36       11.22      1.87 o 
   4   8   6        0.50        1.55      1.77 o 
   5   8   6       23.09       35.08      3.05 o 
  -7   9   6        0.00       -1.32      2.17 o 
  -6   9   6        0.08        3.26      3.90 o 
  -5   9   6        1.02       -0.80      2.23 o 
  -4   9   6        0.54       -0.93      1.28 o 
  -3   9   6       54.32       53.87      2.86 o 
  -2   9   6        1.04       -0.07      0.95 o 
  -1   9   6       42.42       37.19      2.50 o 
   0   9   6      137.95      119.32      3.97 o 
   1   9   6       38.03       39.80      2.34 o 
   2   9   6       14.11       13.43      2.21 o 
   3   9   6        0.41       -0.43      1.08 o 
   4   9   6        6.92        9.72      1.87 o 
  -6  10   6       31.38       36.69      4.94 o 
  -5  10   6        0.93        0.36      1.83 o 
  -4  10   6        1.03        0.01      1.38 o 
  -3  10   6        0.53        0.98      1.31 o 
  -2  10   6       11.04       11.82      2.18 o 
  -1  10   6       30.44       20.16      2.57 o 
   0  10   6       13.02       12.65      1.81 o 
   1  10   6       52.60       54.94      3.11 o 
   2  10   6       26.89       28.13      2.93 o 
   3  10   6        2.62        2.43      1.51 o 
   4  10   6        2.84        4.71      1.33 o 
  -6  11   6        0.26       -1.39      4.37 o 
  -5  11   6       21.27       21.87      3.10 o 
  -4  11   6       16.56       20.10      2.39 o 
  -3  11   6        2.87        1.33      1.46 o 
  -2  11   6        2.30        1.01      1.60 o 
  -1  11   6       57.34       52.51      3.73 o 
   0  11   6        8.49        7.60      1.90 o 
   1  11   6        2.12        3.15      1.25 o 
   2  11   6        0.00       -0.99      1.06 o 
   3  11   6        0.11       -0.05      1.73 o 
  -5  12   6        3.56        3.77      1.89 o 
  -4  12   6        2.59        1.73      1.54 o 
  -3  12   6        0.21       -0.03      1.39 o 
  -2  12   6       30.26       30.08      3.81 o 
  -1  12   6        0.02       -2.64      1.76 o 
   0  12   6        1.13        4.24      1.58 o 
   1  12   6        1.88        4.76      1.50 o 
   2  12   6       28.08       25.74      2.79 o 
   3  12   6        0.57       -0.65      1.00 o 
  -4  13   6        0.05       -0.77      1.28 o 
  -3  13   6       11.97       13.04      2.35 o 
  -2  13   6        8.45        9.84      2.34 o 
  -1  13   6       15.26       20.80      2.80 o 
   0  13   6       13.31       18.16      2.72 o 
   1  13   6        0.42        2.92      1.34 o 
   2  13   6       14.96       15.76      2.31 o 
  -2  14   6       15.31       19.15      2.75 o 
  -1  14   6        2.54        2.43      1.50 o 
   0  14   6       21.38       25.41      3.82 o 
  -7   0   7        3.45        6.29      4.94 o 
  -5   0   7       23.23       23.52      5.69 o 
  -3   0   7       46.07       51.89      3.87 o 
  -1   0   7       52.64       58.07      3.69 o 
   1   0   7      211.24      195.56      6.22 o 
   3   0   7       18.81       23.56      2.87 o 
   5   0   7       12.69       11.78      4.52 o 
  -8   1   7        3.32        3.10      3.12 o 
  -7   1   7        3.60        5.32      3.23 o 
  -6   1   7       19.94       19.36      4.10 o 
  -5   1   7      115.14      121.02      6.64 o 
  -4   1   7        0.00       -0.13      2.31 o 
  -3   1   7       75.33       72.99      3.13 o 
  -2   1   7      231.99      206.87      4.64 o 
  -1   1   7       85.91       91.77      3.12 o 
   0   1   7       27.39       25.66      1.90 o 
   1   1   7       99.53      108.50      3.27 o 
   2   1   7        7.85        8.97      1.41 o 
   3   1   7       71.07       71.64      3.69 o 
   4   1   7       84.36       73.36      5.53 o 
   5   1   7       29.43       34.98      6.49 o 
   6   1   7        4.09        7.33      3.97 o 
  -8   2   7        0.45        2.30      3.06 o 
  -7   2   7        1.08        1.42      3.03 o 
  -6   2   7       10.53        8.31      3.39 o 
  -5   2   7       80.62       90.20     10.58 o 
  -4   2   7       39.66       36.36      2.49 o 
  -3   2   7        0.35        0.62      0.92 o 
  -2   2   7      170.80      165.75      3.59 o 
  -1   2   7       51.00       53.40      2.19 o 
   0   2   7       16.80       18.62      1.58 o 
   1   2   7       27.58       28.50      1.92 o 
   2   2   7        1.83        2.54      1.35 o 
   3   2   7       46.55       50.58      3.39 o 
   4   2   7       29.56       34.79      3.82 o 
   5   2   7        0.00        1.26      2.94 o 
   6   2   7        2.08        3.23      3.23 o 
  -8   3   7       13.16       14.01      3.89 o 
  -7   3   7        6.51        4.14      3.00 o 
  -6   3   7        1.05        2.16      2.76 o 
  -5   3   7       33.73       34.08      2.77 o 
  -4   3   7      134.83      135.42      3.78 o 
  -3   3   7       65.95       60.63      2.39 o 
  -2   3   7      396.77      401.52      5.73 o 
  -1   3   7        0.00        0.71      0.92 o 
   0   3   7       46.46       48.78      2.09 o 
   1   3   7      189.83      213.81      3.91 o 
   2   3   7      202.69      207.01      5.93 o 
   3   3   7       42.40       44.01      3.22 o 
   4   3   7       22.84       26.13      3.49 o 
   5   3   7       10.39       11.71      3.71 o 
   6   3   7        0.02       -0.33      2.33 o 
  -8   4   7       58.76       55.85      5.96 o 
  -7   4   7        0.45        3.54      2.73 o 
  -6   4   7        2.54        6.36      2.94 o 
  -5   4   7        7.27        7.60      1.83 o 
  -4   4   7       11.48       12.95      1.40 o 
  -3   4   7       17.16       18.64      1.89 o 
  -2   4   7        3.11        1.85      1.15 o 
  -1   4   7       15.63       15.06      1.55 o 
   0   4   7       62.71       60.43      2.26 o 
   1   4   7       38.44       38.09      2.43 o 
   2   4   7       34.57       35.33      2.53 o 
   3   4   7        2.48       -0.45      1.51 o 
   4   4   7      255.34      257.48      8.86 o 
   5   4   7        1.33        3.49      2.06 o 
  -8   5   7        1.24        4.23      4.34 o 
  -7   5   7        0.07        1.75      2.76 o 
  -6   5   7       12.18        8.69      3.24 o 
  -5   5   7       10.56        8.27      2.02 o 
  -4   5   7        3.08        3.25      1.18 o 
  -3   5   7        0.67       -0.33      0.91 o 
  -2   5   7        6.00        6.70      1.37 o 
  -1   5   7      155.32      155.01      3.60 o 
   0   5   7        1.68        1.27      0.88 o 
   1   5   7        0.00       -0.97      0.93 o 
   2   5   7      191.22      188.88      5.53 o 
   3   5   7       22.23       21.56      2.54 o 
   4   5   7       57.27       65.76      5.03 o 
   5   5   7        0.10       -1.73      1.75 o 
  -8   6   7       32.89       32.56      4.91 o 
  -7   6   7        4.90        0.53      2.43 o 
  -6   6   7       14.26       19.52      3.97 o 
  -5   6   7      106.84      107.27     10.41 o 
  -4   6   7      122.62      117.41      3.22 o 
  -3   6   7      114.29      115.61      3.13 o 
  -2   6   7      196.62      183.63      3.85 o 
  -1   6   7       35.48       39.22      1.93 o 
   0   6   7       24.82       21.73      2.09 o 
   1   6   7      382.34      357.42      6.64 o 
   2   6   7      114.88      115.54      4.01 o 
   3   6   7       27.76       25.94      2.89 o 
   4   6   7        3.47        2.85      1.24 o 
   5   6   7       19.52       19.18      3.97 o 
  -7   7   7        4.16        1.29      2.36 o 
  -6   7   7       20.32       18.62      3.87 o 
  -5   7   7       79.62       84.79      4.27 o 
  -4   7   7      115.26      104.61      3.13 o 
  -3   7   7        0.02       -0.35      0.98 o 
  -2   7   7        4.38        4.80      1.28 o 
  -1   7   7        1.37        1.38      0.93 o 
   0   7   7       31.16       29.04      2.04 o 
   1   7   7       52.07       44.28      2.45 o 
   2   7   7       66.45       64.70      2.98 o 
   3   7   7        0.61        0.60      0.98 o 
   4   7   7        0.00        0.34      1.16 o 
   5   7   7        0.01        1.58      1.59 o 
  -7   8   7        4.62        3.40      3.23 o 
  -6   8   7       46.32       56.06      5.58 o 
  -5   8   7      276.56      292.19     15.98 o 
  -4   8   7        0.48        0.43      1.51 o 
  -3   8   7       22.98       21.51      1.84 o 
  -2   8   7       28.16       26.23      2.00 o 
  -1   8   7       26.37       23.95      2.17 o 
   0   8   7       17.75       16.45      1.78 o 
   1   8   7       78.87       72.72      2.85 o 
   2   8   7        7.03        7.42      1.40 o 
   3   8   7       47.50       51.35      3.44 o 
   4   8   7        4.02        5.68      1.52 o 
  -7   9   7        1.05       -0.75      7.54 o 
  -6   9   7        6.40        6.43      2.65 o 
  -5   9   7       26.90       28.23      3.20 o 
  -4   9   7       11.85       11.24      1.89 o 
  -3   9   7        5.81        5.13      1.53 o 
  -2   9   7        1.21        0.95      1.09 o 
  -1   9   7        0.16       -0.86      1.05 o 
   0   9   7       54.48       48.67      2.57 o 
   1   9   7       71.80       65.23      2.76 o 
   2   9   7        0.32        0.20      1.22 o 
   3   9   7        3.08        3.36      1.30 o 
   4   9   7       14.33       14.77      2.26 o 
  -6  10   7        3.98        5.63      5.55 o 
  -5  10   7        6.19        6.90      2.19 o 
  -4  10   7       13.33       14.17      2.03 o 
  -3  10   7       19.28       18.24      2.19 o 
  -2  10   7        0.23        2.13      1.45 o 
  -1  10   7        0.22        0.75      1.03 o 
   0  10   7       21.91       22.11      2.33 o 
   1  10   7       24.32       23.82      2.34 o 
   2  10   7       15.70       19.47      2.22 o 
   3  10   7        1.04        1.81      1.19 o 
  -5  11   7        2.24       -0.67      2.36 o 
  -4  11   7        0.65       -1.87      1.25 o 
  -3  11   7        0.01        1.90      1.46 o 
  -2  11   7        0.70        1.78      1.43 o 
  -1  11   7       28.24       20.57      2.69 o 
   0  11   7        7.16        6.92      1.80 o 
   1  11   7        6.84        9.70      1.56 o 
   2  11   7        1.91        5.65      1.20 o 
   3  11   7        1.16        2.39      1.28 o 
  -4  12   7       19.30       19.79      2.43 o 
  -3  12   7        9.57        9.60      2.55 o 
  -2  12   7       51.75       47.56      3.89 o 
  -1  12   7       19.04       20.09      3.09 o 
   0  12   7        7.41        5.71      1.74 o 
   1  12   7        8.10        6.99      2.23 o 
   2  12   7       13.05       13.13      1.79 o 
  -3  13   7        0.88       -1.02      1.31 o 
  -2  13   7        1.49        2.80      1.52 o 
  -1  13   7       10.20       13.11      2.21 o 
   0  13   7       17.29       18.97      2.49 o 
  -8   0   8        2.07        6.07      4.66 o 
  -6   0   8       25.33       31.22      6.40 o 
  -4   0   8       74.37       80.39      5.12 o 
  -2   0   8      182.02      185.46      6.61 o 
   0   0   8      129.20      124.45      5.35 o 
   2   0   8        9.35        8.44      2.17 o 
   4   0   8       72.83       71.40      8.10 o 
  -8   1   8        8.86       11.08      3.93 o 
  -7   1   8        0.21       -0.61      2.66 o 
  -6   1   8        1.08       -0.83      2.70 o 
  -5   1   8       15.91       15.58      3.71 o 
  -4   1   8       12.81       18.25      2.72 o 
  -3   1   8      201.93      208.42      5.16 o 
  -2   1   8       10.79        8.70      1.68 o 
  -1   1   8        0.26       -1.56      1.04 o 
   0   1   8        1.93        1.54      1.09 o 
   1   1   8       22.94       25.28      2.07 o 
   2   1   8        8.86        8.92      1.85 o 
   3   1   8        0.01       -0.63      1.23 o 
   4   1   8       28.22       32.86      6.81 o 
   5   1   8        3.15        0.84      3.68 o 
  -8   2   8        0.55        0.14      2.71 o 
  -7   2   8        4.65        4.58      2.83 o 
  -6   2   8        0.02        0.16      2.59 o 
  -5   2   8       19.42       25.07      4.23 o 
  -4   2   8       62.21       59.70      3.78 o 
  -3   2   8       60.55       55.16      2.51 o 
  -2   2   8        6.66       10.13      1.43 o 
  -1   2   8       41.09       46.59      2.64 o 
   0   2   8        2.96        1.59      1.15 o 
   1   2   8       38.19       34.04      2.22 o 
   2   2   8       32.94       39.40      3.21 o 
   3   2   8        0.00        0.60      1.23 o 
   4   2   8       37.15       37.33      4.60 o 
   5   2   8        0.76       -1.44      1.83 o 
  -8   3   8        1.00        1.85      2.64 o 
  -7   3   8        0.11       -0.28      2.65 o 
  -6   3   8        0.40        2.37      2.93 o 
  -5   3   8       24.45       25.67      2.52 o 
  -4   3   8       10.30        8.98      1.65 o 
  -3   3   8       67.21       61.97      2.59 o 
  -2   3   8      136.77      142.59      3.63 o 
  -1   3   8        0.29        0.15      0.98 o 
   0   3   8        6.15        6.55      1.26 o 
   1   3   8      221.61      222.42      6.25 o 
   2   3   8       19.20       18.16      2.47 o 
   3   3   8       22.77       31.46      3.19 o 
   4   3   8       53.05       46.74      3.94 o 
   5   3   8        4.63        5.89      3.92 o 
  -8   4   8        1.56        3.06      3.13 o 
  -7   4   8       13.00       13.00      3.53 o 
  -6   4   8        7.93        7.34      3.16 o 
  -5   4   8       46.47       51.33      3.36 o 
  -4   4   8       95.23      103.66      3.63 o 
  -3   4   8        7.90        6.15      1.41 o 
  -2   4   8       49.11       46.61      2.48 o 
  -1   4   8       14.25       18.14      1.76 o 
   0   4   8       10.05       12.57      1.76 o 
   1   4   8       19.15       22.15      2.20 o 
   2   4   8       27.46       21.95      2.75 o 
   3   4   8        7.66        6.37      2.19 o 
   4   4   8        1.89        2.95      1.71 o 
   5   4   8        0.02        2.13      2.99 o 
  -8   5   8       42.88       37.88      5.14 o 
  -7   5   8       11.76       13.60      3.68 o 
  -6   5   8       22.14       23.27      4.28 o 
  -5   5   8       83.09       78.23      8.61 o 
  -4   5   8       15.34       17.76      1.74 o 
  -3   5   8       94.68       90.42      2.94 o 
  -2   5   8      251.12      233.01      4.70 o 
  -1   5   8        0.84        0.30      1.10 o 
   0   5   8       17.91       19.31      2.14 o 
   1   5   8        1.94        1.66      1.20 o 
   2   5   8      150.81      143.01      4.56 o 
   3   5   8       13.16       16.00      2.63 o 
   4   5   8       17.26       16.63      2.68 o 
   5   5   8        0.44       -2.52      1.68 o 
  -7   6   8       10.50       21.14      3.99 o 
  -6   6   8       12.16       11.64      3.41 o 
  -5   6   8       13.86       16.87      2.90 o 
  -4   6   8       35.07       42.37      2.31 o 
  -3   6   8       65.73       57.69      2.54 o 
  -2   6   8      190.52      171.56      3.66 o 
  -1   6   8       25.52       27.20      2.39 o 
   0   6   8       10.98       12.25      1.86 o 
   1   6   8      266.24      260.78      5.99 o 
   2   6   8        9.04       10.98      1.77 o 
   3   6   8        0.00        3.49      1.39 o 
   4   6   8        7.74        6.22      1.84 o 
  -7   7   8        4.94        5.68      4.44 o 
  -6   7   8        0.51        2.05      3.49 o 
  -5   7   8        6.94        2.39      2.40 o 
  -4   7   8       14.57       11.90      1.62 o 
  -3   7   8       70.51       65.13      2.67 o 
  -2   7   8      134.79      126.24      3.53 o 
  -1   7   8      101.85       81.73      2.99 o 
   0   7   8      170.06      163.33      4.15 o 
   1   7   8      160.09      143.87      6.23 o 
   2   7   8        0.03       -1.26      0.84 o 
   3   7   8        1.52        2.41      1.14 o 
   4   7   8       42.50       40.01      4.33 o 
  -7   8   8       13.32       15.58      3.68 o 
  -6   8   8        4.28        5.27      3.00 o 
  -5   8   8        5.68        5.99      2.03 o 
  -4   8   8        9.78        9.28      1.70 o 
  -3   8   8        2.68        2.46      1.27 o 
  -2   8   8       38.43       37.16      2.64 o 
  -1   8   8       20.67       18.37      1.88 o 
   0   8   8        9.40        9.29      1.51 o 
   1   8   8        8.39        6.77      1.37 o 
   2   8   8       33.57       37.63      2.53 o 
   3   8   8        0.47        0.35      1.24 o 
   4   8   8       64.25       67.12      3.82 o 
  -6   9   8        1.05        2.91      2.20 o 
  -5   9   8        0.69        3.49      1.98 o 
  -4   9   8       25.44       32.21      2.63 o 
  -3   9   8        1.84        2.59      1.79 o 
  -2   9   8       96.91       90.56      3.59 o 
  -1   9   8        9.27        9.72      1.69 o 
   0   9   8       77.85       74.66      3.02 o 
   1   9   8        6.00        5.48      1.28 o 
   2   9   8       13.69       11.34      1.76 o 
   3   9   8        6.08        9.86      2.89 o 
  -6  10   8       17.59       13.11      3.02 o 
  -5  10   8        8.22        9.16      2.20 o 
  -4  10   8        0.02       -1.74      1.20 o 
  -3  10   8        2.58        2.74      1.51 o 
  -2  10   8        0.02        1.40      1.66 o 
  -1  10   8        7.59        6.71      1.79 o 
   0  10   8        7.48        7.25      1.57 o 
   1  10   8        8.73        9.77      1.64 o 
   2  10   8        4.17        6.56      1.42 o 
  -5  11   8        0.00       -0.69      1.67 o 
  -4  11   8        1.61        3.60      1.71 o 
  -3  11   8        6.66        4.48      2.08 o 
  -2  11   8       21.14       25.12      2.91 o 
  -1  11   8        3.75        7.68      1.70 o 
   0  11   8       17.58       17.06      2.24 o 
   1  11   8        1.32        2.04      1.04 o 
   2  11   8        5.65        8.93      2.93 o 
  -3  12   8       16.22       16.30      2.41 o 
  -2  12   8        3.07        6.85      1.77 o 
  -1  12   8        0.35       -0.65      1.07 o 
   0  12   8        0.00        3.01      1.72 o 
  -7   0   9        0.27        4.36      3.48 o 
  -5   0   9       14.57       21.52      5.85 o 
  -3   0   9       18.93       25.21      3.57 o 
  -1   0   9        0.20       -0.21      2.00 o 
   1   0   9        0.41        2.60      1.75 o 
   3   0   9       44.03       43.58      6.89 o 
  -8   1   9        8.37        8.42      3.24 o 
  -7   1   9        1.84        0.43      2.45 o 
  -6   1   9       25.05       22.17      4.27 o 
  -5   1   9       11.58       10.79      3.48 o 
  -4   1   9        0.29        2.30      1.50 o 
  -3   1   9       42.66       42.67      3.37 o 
  -2   1   9       73.74       64.36      3.19 o 
  -1   1   9       10.49       12.07      1.86 o 
   0   1   9       76.71       80.53      3.32 o 
   1   1   9        9.08       10.55      2.09 o 
   2   1   9        3.52        4.86      1.65 o 
   3   1   9        0.14       -0.93      1.63 o 
   4   1   9       12.57       15.80      3.47 o 
  -8   2   9        2.57        2.26      2.69 o 
  -7   2   9        7.98       11.15      3.53 o 
  -6   2   9        8.58        9.40      3.24 o 
  -5   2   9        0.31        0.10      2.54 o 
  -4   2   9       18.56       19.22      2.88 o 
  -3   2   9        0.18        1.67      1.73 o 
  -2   2   9        1.57        1.46      1.38 o 
  -1   2   9       16.89       12.29      1.85 o 
   0   2   9        4.86        7.26      1.50 o 
   1   2   9       46.22       49.42      3.44 o 
   2   2   9        0.88        3.38      1.53 o 
   3   2   9       29.61       35.03      4.43 o 
   4   2   9       27.70       41.73      5.00 o 
  -8   3   9        0.10        1.69      2.46 o 
  -7   3   9        0.66       -1.94      8.82 o 
  -6   3   9        0.91       -1.36      3.33 o 
  -5   3   9       10.88       10.27      3.36 o 
  -4   3   9        2.84        1.45      1.50 o 
  -3   3   9      117.42      122.84      3.71 o 
  -2   3   9       46.42       40.94      2.46 o 
  -1   3   9        2.29        3.53      1.25 o 
   0   3   9       22.28       19.66      2.55 o 
   1   3   9       64.20       68.59      4.03 o 
   2   3   9       42.55       42.69      3.62 o 
   3   3   9        8.24        9.36      2.08 o 
   4   3   9        0.56        2.39      2.13 o 
  -7   4   9        0.00        0.54      3.29 o 
  -6   4   9        8.95        9.80      3.16 o 
  -5   4   9       19.57       19.76      2.59 o 
  -4   4   9      147.26      142.56      4.45 o 
  -3   4   9       24.90       20.96      2.06 o 
  -2   4   9       13.09       14.19      1.83 o 
  -1   4   9        1.67        0.30      1.06 o 
   0   4   9        0.24       -0.21      1.16 o 
   1   4   9      178.75      196.41      5.35 o 
   2   4   9        3.43        5.06      1.71 o 
   3   4   9        0.21       -1.64      1.50 o 
   4   4   9        0.21       -1.28      1.83 o 
  -7   5   9        1.10        5.89      2.51 o 
  -6   5   9       20.50       24.28      6.13 o 
  -5   5   9      146.02      161.79      5.71 o 
  -4   5   9        8.86        8.59      1.45 o 
  -3   5   9      174.52      154.66      4.17 o 
  -2   5   9      103.40       97.90      3.40 o 
  -1   5   9       18.35       20.64      2.79 o 
   0   5   9        3.68        2.50      1.34 o 
   1   5   9      186.60      174.15      5.17 o 
   2   5   9        0.01       -0.03      1.15 o 
   3   5   9        0.20        0.03      1.45 o 
   4   5   9        0.47       -0.63      1.45 o 
  -7   6   9        0.20        1.43      2.32 o 
  -6   6   9        0.38        0.43      2.49 o 
  -5   6   9       63.69       61.37      4.03 o 
  -4   6   9        5.75        6.65      1.43 o 
  -3   6   9      240.02      216.38      5.20 o 
  -2   6   9       40.72       40.65      2.60 o 
  -1   6   9       52.72       50.90      3.14 o 
   0   6   9        1.79        2.48      1.48 o 
   1   6   9        2.34        1.62      1.31 o 
   2   6   9        7.78        6.07      1.58 o 
   3   6   9      103.51      105.30      5.12 o 
  -7   7   9        0.65        0.26      3.73 o 
  -6   7   9        7.39        4.96      3.75 o 
  -5   7   9        0.09        2.07      1.95 o 
  -4   7   9       18.43       20.66      2.00 o 
  -3   7   9       20.99       20.89      1.98 o 
  -2   7   9      102.18       97.95      3.39 o 
  -1   7   9        6.34        8.90      1.54 o 
   0   7   9        0.42        1.27      1.11 o 
   1   7   9        0.51        0.71      0.94 o 
   2   7   9        3.14        5.14      1.28 o 
   3   7   9       80.26       88.23      3.68 o 
  -6   8   9       20.88       17.32      3.90 o 
  -5   8   9        0.17        0.85      1.72 o 
  -4   8   9        2.07       -0.56      1.24 o 
  -3   8   9        3.81        4.73      1.42 o 
  -2   8   9       16.42       16.16      2.07 o 
  -1   8   9       35.92       33.82      2.42 o 
   0   8   9       17.37       17.24      1.89 o 
   1   8   9       13.42       12.65      1.62 o 
   2   8   9        0.96        0.36      0.89 o 
   3   8   9       19.16       14.23      1.83 o 
  -6   9   9        0.97        2.19      5.39 o 
  -5   9   9        0.05        3.79      2.91 o 
  -4   9   9        3.53        6.02      2.27 o 
  -3   9   9        0.60        3.93      1.51 o 
  -2   9   9        3.52        2.28      1.28 o 
  -1   9   9        3.76        3.98      1.26 o 
   0   9   9       11.47       10.47      1.60 o 
   1   9   9        1.07       -0.41      0.98 o 
   2   9   9        0.58        0.83      1.28 o 
  -5  10   9        7.66        6.08      3.21 o 
  -4  10   9        4.92        6.44      2.13 o 
  -3  10   9        2.25        2.35      1.78 o 
  -2  10   9        2.85        3.43      1.44 o 
  -1  10   9        9.40       11.09      2.05 o 
   0  10   9       25.66       24.87      2.43 o 
   1  10   9        1.33        1.85      1.15 o 
  -4  11   9        0.17        3.36      2.33 o 
  -3  11   9        2.25        4.16      1.46 o 
  -2  11   9        0.00        1.10      2.12 o 
  -1  11   9        1.71        3.29      1.97 o 
   0  11   9        6.06        5.98      1.38 o 
  -6   0  10        0.07       -1.76      3.29 o 
  -4   0  10       14.94       26.46      4.10 o 
  -2   0  10      118.74      113.63      6.00 o 
   0   0  10       17.67       18.94      3.11 o 
   2   0  10        0.00       -0.32      2.59 o 
   4   0  10       12.79        6.85      3.58 o 
  -7   1  10        9.04       15.36      4.26 o 
  -6   1  10        0.02        5.05      2.84 o 
  -5   1  10        0.00       -1.60      2.64 o 
  -4   1  10        2.08        3.69      1.79 o 
  -3   1  10      162.40      154.51      5.00 o 
  -2   1  10        2.51        3.63      1.61 o 
  -1   1  10        1.89        3.35      1.44 o 
   0   1  10        0.10        0.26      1.13 o 
   1   1  10        9.72       10.59      2.08 o 
   2   1  10        0.12       -1.23      1.67 o 
   3   1  10        6.02        6.39      2.62 o 
   4   1  10        2.71        3.12      1.99 o 
  -7   2  10        0.14        5.23      6.48 o 
  -6   2  10        4.30        5.55      3.19 o 
  -5   2  10       15.47       21.86      4.16 o 
  -4   2  10        8.69        4.48      2.01 o 
  -3   2  10        3.23        4.10      1.76 o 
  -2   2  10        0.00        0.86      1.40 o 
  -1   2  10        2.90        0.48      1.27 o 
   0   2  10       30.43       26.12      2.99 o 
   1   2  10        4.18        5.59      1.80 o 
   2   2  10        9.90        9.30      5.06 o 
   3   2  10       62.02       77.72     10.88 o 
  -7   3  10        0.13        1.04      2.41 o 
  -6   3  10       22.70       25.19      4.43 o 
  -5   3  10        3.82        1.96      2.77 o 
  -4   3  10       18.49       21.64      3.11 o 
  -3   3  10        5.75        7.30      1.88 o 
  -2   3  10        0.04       -0.20      1.35 o 
  -1   3  10        1.98        2.47      1.69 o 
   0   3  10       55.10       61.49      3.95 o 
   1   3  10       66.18       63.85      4.10 o 
   2   3  10       70.99       77.13      4.29 o 
   3   3  10        3.89        5.42      4.21 o 
  -7   4  10        3.05        2.34      2.61 o 
  -6   4  10        0.04        0.28      2.17 o 
  -5   4  10       91.44       89.94      6.39 o 
  -4   4  10       24.42       21.90      2.50 o 
  -3   4  10        0.46        0.29      1.29 o 
  -2   4  10        0.00        0.06      1.23 o 
  -1   4  10       11.55       13.79      2.10 o 
   0   4  10       20.80       28.80      3.25 o 
   1   4  10      175.10      175.37      6.30 o 
   2   4  10        0.18        1.08      1.57 o 
   3   4  10        6.84       10.56      3.12 o 
  -7   5  10        3.11        1.81      5.10 o 
  -6   5  10       69.92       74.77      6.59 o 
  -5   5  10       10.60       14.09      3.53 o 
  -4   5  10        2.49        2.04      1.28 o 
  -3   5  10       27.18       26.05      2.43 o 
  -2   5  10        2.98        2.02      1.47 o 
  -1   5  10        7.60        6.87      1.67 o 
   0   5  10       93.80       87.98      3.90 o 
   1   5  10        2.55        2.82      1.37 o 
   2   5  10       32.59       36.05      3.59 o 
   3   5  10       27.17       29.98      3.49 o 
  -6   6  10       25.78       26.51      6.37 o 
  -5   6  10       24.28       22.50      4.51 o 
  -4   6  10       14.86       12.53      1.77 o 
  -3   6  10        0.04        1.04      1.24 o 
  -2   6  10        0.03        1.74      1.45 o 
  -1   6  10       14.95       13.70      2.52 o 
   0   6  10        4.67        4.67      1.54 o 
   1   6  10        3.57        3.27      1.40 o 
   2   6  10        0.00       -0.74      1.24 o 
   3   6  10       32.05       36.21      3.74 o 
  -6   7  10        9.40       11.15      3.38 o 
  -5   7  10        8.22        6.32      2.91 o 
  -4   7  10        1.43        3.32      1.30 o 
  -3   7  10       15.51       13.31      1.94 o 
  -2   7  10       16.47       17.91      1.93 o 
  -1   7  10        1.71        1.82      1.21 o 
   0   7  10       23.10       24.85      2.26 o 
   1   7  10        0.32        1.59      1.20 o 
   2   7  10        0.10        1.23      1.05 o 
  -5   8  10        6.56        8.31      2.19 o 
  -4   8  10        0.00        2.49      1.44 o 
  -3   8  10       10.74       10.01      1.72 o 
  -2   8  10        0.08        1.48      1.21 o 
  -1   8  10        0.83        3.18      1.15 o 
   0   8  10        1.21        1.06      1.08 o 
   1   8  10        0.05        0.62      0.94 o 
   2   8  10        0.77        0.71      0.99 o 
  -5   9  10        0.22        2.67      3.00 o 
  -4   9  10        2.37        6.99      2.36 o 
  -3   9  10        6.74        6.26      1.64 o 
  -2   9  10       13.61       11.46      1.77 o 
  -1   9  10        5.14        3.22      1.11 o 
   0   9  10       13.68       13.47      1.77 o 
   1   9  10       13.34       12.11      1.70 o 
  -4  10  10        0.42        1.73      1.71 o 
  -3  10  10       12.18       12.03      2.05 o 
  -2  10  10        1.08        2.37      1.17 o 
  -1  10  10        4.86        8.05      1.94 o 
   0  10  10        8.03        5.80      1.74 o 
  -7   0  11        0.02        1.96      2.89 o 
  -5   0  11        3.92       -0.15      3.78 o 
  -3   0  11       22.81       23.43      3.74 o 
  -1   0  11       20.52       27.65      3.71 o 
   1   0  11       30.51       39.33      6.72 o 
   3   0  11       88.92       87.23      8.72 o 
  -7   1  11        0.70        7.10      2.35 o 
  -6   1  11        1.99        6.61      2.75 o 
  -5   1  11        1.92        7.43      3.72 o 
  -4   1  11       12.99       13.52      2.28 o 
  -3   1  11       29.94       35.08      3.14 o 
  -2   1  11        6.16        5.85      1.66 o 
  -1   1  11        0.00       -0.18      1.69 o 
   0   1  11       10.23       11.50      2.20 o 
   1   1  11       24.86       28.90      4.40 o 
   2   1  11        2.46        0.85      1.85 o 
  -7   2  11        0.02        4.07      2.29 o 
  -6   2  11        2.41        5.46      2.64 o 
  -5   2  11       38.47       35.79      4.96 o 
  -4   2  11       15.59       15.63      2.75 o 
  -3   2  11        2.12        2.52      1.64 o 
  -2   2  11        6.34        8.35      1.88 o 
  -1   2  11       17.13       18.97      2.78 o 
   0   2  11        0.84        1.60      1.51 o 
   1   2  11        0.02        0.91      2.05 o 
   2   2  11        1.55        1.54      2.01 o 
  -7   3  11        4.36        5.05      3.26 o 
  -6   3  11       35.87       38.25      5.09 o 
  -5   3  11        4.46        5.77      2.30 o 
  -4   3  11        7.81        8.00      2.79 o 
  -3   3  11       21.33       19.64      2.49 o 
  -2   3  11        0.21       -0.10      1.38 o 
  -1   3  11        1.84        1.56      1.68 o 
   0   3  11        1.22        2.06      1.97 o 
   1   3  11        4.79        6.09      1.92 o 
   2   3  11        2.30        1.30      1.99 o 
  -6   4  11        1.62        3.74      2.65 o 
  -5   4  11        3.18        5.74      2.85 o 
  -4   4  11       24.84       30.99      3.52 o 
  -3   4  11        0.17       -0.29      1.42 o 
  -2   4  11        0.00       -0.45      1.54 o 
  -1   4  11       10.68       10.59      2.32 o 
   0   4  11       94.82      102.65      5.05 o 
   1   4  11        5.58        7.85      2.06 o 
   2   4  11        0.52       -1.74      1.74 o 
  -6   5  11        0.40        6.35      3.88 o 
  -5   5  11       27.36       34.71      3.63 o 
  -4   5  11        0.04        2.89      1.53 o 
  -3   5  11        0.51        0.42      1.37 o 
  -2   5  11       10.63       12.84      2.11 o 
  -1   5  11       13.00       18.92      2.36 o 
   0   5  11        6.18        5.73      2.08 o 
   1   5  11       11.70       14.30      2.63 o 
   2   5  11        5.00        3.47      1.61 o 
  -6   6  11        0.69        8.16      2.65 o 
  -5   6  11        0.04        1.45      1.74 o 
  -4   6  11        0.41        2.56      1.19 o 
  -3   6  11       17.44       19.07      1.99 o 
  -2   6  11       17.93       22.31      2.53 o 
  -1   6  11       25.57       27.00      2.74 o 
   0   6  11       34.44       35.43      4.52 o 
   1   6  11       38.99       37.13      3.79 o 
  -5   7  11        0.17       -0.87      3.51 o 
  -4   7  11       23.91       26.07      2.38 o 
  -3   7  11       10.40        6.36      1.50 o 
  -2   7  11       27.27       24.64      2.24 o 
  -1   7  11        9.90       12.01      1.76 o 
   0   7  11        0.06        0.90      1.26 o 
   1   7  11        0.14        0.75      1.15 o 
  -4   8  11       20.58       21.27      3.26 o 
  -3   8  11       69.69       66.39      3.78 o 
  -2   8  11       33.66       31.57      2.47 o 
  -1   8  11        0.55        0.49      1.33 o 
   0   8  11       10.07       10.71      1.70 o 
  -3   9  11       32.96       33.90      3.18 o 
  -2   9  11        4.36        5.36      3.06 o 
  -6   0  12        1.31        7.82      3.49 o 
  -4   0  12        8.50        9.00      2.80 o 
  -2   0  12        8.28        8.24      4.39 o 
   0   0  12       10.58       12.96      4.56 o 
  -6   1  12        0.94        6.57      2.61 o 
  -5   1  12        7.50        9.82      3.38 o 
  -4   1  12        4.19        6.70      1.86 o 
  -3   1  12        1.71        2.52      1.52 o 
  -2   1  12        0.15        1.71      1.28 o 
  -1   1  12        2.97        2.40      1.67 o 
   0   1  12       28.13       28.63      4.12 o 
   1   1  12       14.83       16.95      3.76 o 
  -6   2  12       21.05       27.73      4.14 o 
  -5   2  12       24.93       29.12      3.38 o 
  -4   2  12        0.18        2.40      1.46 o 
  -3   2  12        4.16        5.37      1.84 o 
  -2   2  12        0.52        0.12      1.95 o 
  -1   2  12        4.71        6.70      2.38 o 
   0   2  12       58.27       60.42      9.16 o 
   1   2  12        4.49        3.64      2.32 o 
  -6   3  12       16.46       19.17      3.53 o 
  -5   3  12       16.06       18.66      2.75 o 
  -4   3  12        4.48        7.82      1.98 o 
  -3   3  12       17.08       18.53      2.77 o 
  -2   3  12        0.11        2.39      1.72 o 
  -1   3  12        2.41       -0.51      1.54 o 
   0   3  12       22.51       25.31      3.16 o 
   1   3  12        3.69        3.98      2.25 o 
  -5   4  12       16.34       18.85      2.88 o 
  -4   4  12       10.26       14.50      2.47 o 
  -3   4  12        4.55        3.70      1.83 o 
  -2   4  12        4.19        4.53      1.97 o 
  -1   4  12        0.70        1.13      1.54 o 
   0   4  12       17.12       16.77      2.63 o 
   1   4  12       10.49        9.04      2.77 o 
  -5   5  12        4.18        7.54      1.99 o 
  -4   5  12        2.27        4.24      2.20 o 
  -3   5  12        0.09       -1.72      1.39 o 
  -2   5  12        8.55       13.62      2.48 o 
  -1   5  12        4.41        3.17      2.46 o 
   0   5  12        0.58        0.52      2.27 o 
  -4   6  12        8.73        8.40      2.04 o 
  -3   6  12        2.03        4.87      1.56 o 
  -2   6  12       14.81       17.46      2.29 o 
  -1   6  12        0.12        0.95      2.44 o 
  -3   7  12       24.65       21.58      2.25 o 
  -2   7  12        0.63       -0.48      0.96 o 
  -3   0  13        3.41        6.46      2.38 o 
  -1   0  13       15.27       11.51      4.37 o 
  -4   1  13       21.82       29.11      2.94 o 
  -3   1  13        2.66        2.87      1.50 o 
  -2   1  13        0.02        1.37      2.18 o 
  -1   1  13        5.70        6.58      3.88 o 
  -4   2  13        4.15        5.51      1.54 o 
  -3   2  13        9.10        5.42      2.04 o 
  -2   2  13        1.57        0.63      2.28 o 
  -1   2  13       25.01       24.57      3.13 o 
  -4   3  13        8.91       11.23      2.39 o 
  -3   3  13        3.52        6.28      2.35 o 
  -2   3  13        0.29       -0.48      1.51 o 
  -1   3  13        6.89       11.77      2.43 o 
  -3   4  13        1.87        0.15      2.94 o 
  -2   4  13        2.06        3.42      2.24 o 
                                                 
